# Supplementary material for: Inertia-driven amphibious robot with asymmetric microundulatory fin arrays
Source: Sci Adv. 2026 Feb 18;12(8):eaea2222. doi: 10.1126/sciadv.aea2222 (PMC12915614; doi:10.1126/sciadv.aea2222)
Supplement: Supplementary file 2 — Movies S1 to S10 [file sciadv.aea2222_movies_s1_to_s10.zip]

Archive with 10 entries (10 files):
- sciadv.aea2222_movie_s1.mp4
- sciadv.aea2222_movie_s2.mp4
- sciadv.aea2222_movie_s3.mp4
- sciadv.aea2222_movie_s4.mp4
- sciadv.aea2222_movie_s5.mp4
- sciadv.aea2222_movie_s6.mp4
- sciadv.aea2222_movie_s7.mp4
- sciadv.aea2222_movie_s8.mp4
- sciadv.aea2222_movie_s9.mp4
- sciadv.aea2222_movie_s10.mp4
