# Supplementary material for: Inertia-driven amphibious robot with asymmetric microundulatory fin arrays
Source: Sci Adv. 2026 Feb 18;12(8):eaea2222. doi: 10.1126/sciadv.aea2222 (PMC12915614; doi:10.1126/sciadv.aea2222)
Supplement: Supplementary file 3 — Data S1 [file sciadv.aea2222_data_s1.zip]

Archive with 1 entries (1 files):
- sciadv.aea2222_data_s1.xlsx
