# Supplementary material for: Inertia-driven amphibious robot with asymmetric microundulatory fin arrays
Source: Sci Adv. 2026 Feb 18;12(8):eaea2222. doi: 10.1126/sciadv.aea2222 (PMC12915614; doi:10.1126/sciadv.aea2222)
Supplement: Supplementary file 3 — Data S1 [file sciadv.aea2222_data_s1.zip › sciadv.aea2222_data_s1.xlsx]

## Sheet: Fig2A
A	Time (ms)	Force (N)		B	Time (ms)	Force (N)		C	Time (ms)	Force (N)
	0	0.10127			0	0.05514			0.166667	-0.45932
	0.166667	-0.19369			0.166667	0.06908			0.333333	-0.45333
	0.333333	-0.38781			0.333333	0.06808			0.5	-0.45487
	0.5	-0.52299			0.5	0.03206			0.666667	-0.45928
	0.666667	-0.5108			0.666667	0.26149			0.833333	-0.24917
	0.833333	-0.43363			0.833333	0.3892			1	-0.41414
	1	-0.39798			1	0.48735			1.16667	-0.73744
	1.16667	-0.07689			1.16667	0.4661			1.33333	-0.99982
	1.33333	-2.88091			1.33333	0.55044			1.5	-1.1279
	1.5	1.37163			1.5	0.55359			1.66667	-0.96156
	1.66667	-6.69285			1.66667	0.51088			1.83333	-1.09364
	1.83333	-3.89835			1.83333	0.27144			2	-0.95016
	2	-0.7916			2	0.19766			2.16667	-1.02364
	2.16667	0.35641			2.16667	0.08093			2.33333	-0.66859
	2.33333	-0.12678			2.33333	0.03327			2.5	-0.61954
	2.5	-0.94726			2.5	-0.10141			2.66667	-0.56428
	2.66667	0.1564			2.66667	-0.03892			2.83333	-0.50278
	2.83333	2.77735			2.83333	-0.03323			3	-0.44818
	3	-1.66226			3	0.07119			3.16667	-0.33641
	3.16667	0.58473			3.16667	0.10576			3.33333	-0.56571
	3.33333	0.10597			3.33333	0.13614			3.5	-0.62716
	3.5	1.41825			3.5	0.18544			3.66667	-0.66848
	3.66667	-0.0622			3.66667	0.23361			3.83333	-0.65276
	3.83333	-2.35902			3.83333	0.22774			4	-0.72699
	4	0.03967			4	0.19686			4.16667	-0.81677
	4.16667	-0.49687			4.16667	0.25299			4.33333	-0.95287
	4.33333	0.05237			4.33333	0.24642			4.5	-0.84574
	4.5	-1.53733			4.5	0.22449			4.66667	-0.80488
	4.66667	-0.76215			4.66667	0.03338			4.83333	-0.92988
	4.83333	0.51459			4.83333	-0.03475			5	-0.73685
	5	0.04232			5	-0.13421			5.16667	-0.44265
	5.16667	0.43861			5.16667	-0.31371			5.33333	-0.46739
	5.33333	0.10316			5.33333	-0.45087			5.5	-0.36037
	5.5	0.3991			5.5	-0.45686			5.66667	-0.46866
	5.66667	0.87023			5.66667	-0.43675			5.83333	-0.1378
	5.83333	-0.75957			5.83333	-0.38024			6	-0.2837
	6	0.12407			6	-0.4312			6.16667	-0.40976
	6.16667	0.27766			6.16667	-0.40316			6.33333	-0.44127
	6.33333	1.51013			6.33333	-0.36821			6.5	-0.43241
	6.5	1.2818			6.5	-0.33171			6.66667	-0.287
	6.66667	-0.128			6.66667	-0.3468			6.83333	-0.5143
	6.83333	1.21925			6.83333	-0.32928			7	-0.44962
	7	0.80979			7	-0.26698			7.16667	-0.37265
	7.16667	1.31842			7.16667	-0.32871			7.33333	-0.26561
	7.33333	-0.16119			7.33333	-0.37538			7.5	-0.23016
	7.5	0.27805			7.5	-0.40618			7.66667	-0.29971
	7.66667	0.41192			7.66667	-0.39106			7.83333	-0.20839
	7.83333	0.70106			7.83333	-0.39137			8	-0.12656
	8	-0.03373			8	-0.47223			8.16667	-0.14073
	8.16667	0.20789			8.16667	-0.62631			8.33333	-0.06346
	8.33333	0.29744			8.33333	-0.65707			8.5	-0.09461
	8.5	1.27197			8.5	-0.77297			8.66667	0.10684
	8.66667	0.3752			8.66667	-0.6526			8.83333	0.14954
	8.83333	0.84287			8.83333	-0.57554			9	0.18284
	9	0.36376			9	-0.4566			9.16667	0.28532
	9.16667	1.04404			9.16667	-0.50839			9.33333	0.29906
	9.33333	0.42089			9.33333	-0.33861			9.5	0.45823
	9.5	0.08653			9.5	-0.38222			9.66667	0.41935
	9.66667	0.0907			9.66667	-0.30272			9.83333	0.56665
	9.83333	0.18118			9.83333	-0.37865			10	0.69797
	10	0.3257			10	-0.41806			10.1667	1.42652
	10.1667	-0.00768			10.1667	-0.21488			10.3333	1.24442
	10.3333	0.09944			10.3333	-0.1656			10.5	0.3549
	10.5	0.3018			10.5	-0.15989			10.6667	-1.11959
	10.6667	0.35503			10.6667	-0.18417			10.8333	-1.63993
	10.8333	0.29896			10.8333	-0.25719			11	-1.21381
	11	-0.05969			11	-0.08318			11.1667	-1.67949
	11.1667	0.15987			11.1667	-0.12153			11.3333	-1.87877
	11.3333	0.17513			11.3333	0.15039			11.5	-2.04707
	11.5	-0.05069			11.5	0.31318			11.6667	-0.91146
	11.6667	-0.21706			11.6667	0.50081			11.8333	-0.47712
	11.8333	-0.4426			11.8333	0.51647			12	-0.52498
	12	-3.3491			12	0.45185			12.1667	-0.32827
	12.1667	1.33423			12.1667	0.42085			12.3333	0.31264
	12.3333	-5.97167			12.3333	0.31748			12.5	0.55468
	12.5	-6.5163			12.5	0.26977			12.6667	-0.02103
	12.6667	-2.1238			12.6667	0.19916			12.8333	-0.6396
	12.8333	-2.60998			12.8333	0.08849			13	-0.66695
	13	2.21431			13	0.14342			13.1667	-0.53267
	13.1667	-0.81019			13.1667	0.13282			13.3333	-1.00473
	13.3333	2.50893			13.3333	0.31304			13.5	-1.22022
	13.5	3.08567			13.5	0.36415			13.6667	-1.26373
	13.6667	-1.31177			13.6667	0.54561			13.8333	-0.80096
	13.8333	-0.8364			13.8333	0.64215			14	-0.5751
	14	0.63988			14	0.66335			14.1667	-0.6787
	14.1667	0.33121			14.1667	0.6412			14.3333	0.0126
	14.3333	0.73009			14.3333	0.61992			14.5	0.38869
	14.5	-2.92052			14.5	0.50535			14.6667	0.7116
	14.6667	-0.55694			14.6667	0.3695			14.8333	0.74286
	14.8333	-0.48874			14.8333	0.2267			15	0.49344
	15	-0.92905			15	0.08891			15.1667	1.33206
	15.1667	-0.23776			15.1667	-0.02899			15.3333	0.67938
	15.3333	-1.47016			15.3333	-0.06684			15.5	0.1145
	15.5	1.56461			15.5	-0.12422			15.6667	-1.52225
	15.6667	-0.35816			15.6667	-0.0711			15.8333	-1.64281
	15.8333	1.34045			15.8333	0.14836			16	-1.28523
	16	-0.56143			16	-0.11734			16.1667	-1.64225
	16.1667	1.02292			16.1667	0.22693			16.3333	-1.85912
	16.3333	0.07948			16.3333	0.12012			16.5	-1.71599
	16.5	0.47102			16.5	-0.26668			16.6667	-0.69748
	16.6667	-0.7731			16.6667	-0.61531			16.8333	-0.32743
	16.8333	-0.12033			16.8333	-0.84118			17	-0.5744
	17	-0.44602			17	-0.62245			17.1667	-5.33537
	17.1667	1.07054			17.1667	-0.66472			17.3333	4.56215
	17.3333	-0.87755			17.3333	-0.37916			17.5	-9.2876
	17.5	0.57556			17.5	-0.17531			17.6667	45.8218
	17.6667	0.00374			17.6667	-0.23787			17.8333	4.47161
	17.8333	1.89749			17.8333	8.57941			18	2.33153
	18	0.70593			18	4.33778			18.1667	-3.9258
	18.1667	0.83889			18.1667	2.48702			18.3333	2.54291
	18.3333	0.7337			18.3333	-0.06349			18.5	8.97809
	18.5	1.19804			18.5	-0.27811			18.6667	-7.95009
	18.6667	0.66339			18.6667	0.95467			18.8333	-23.0508
	18.8333	0.23778			18.8333	-1.82926			19	0.74112
	19	-0.02933			19	-6.22662			19.1667	-11.3964
	19.1667	1.43943			19.1667	-4.87573			19.3333	5.39142
	19.3333	0.3111			19.3333	-5.20588			19.5	-16.5147
	19.5	0.58264			19.5	-1.47757			19.6667	-3.29544
	19.6667	0.06076			19.6667	-3.66314			19.8333	6.89773
	19.8333	0.81345			19.8333	0.80181			20	0.6839
	20	0.55379			20	0.13056			20.1667	8.74709
	20.1667	-0.13088			20.1667	2.55664			20.3333	-8.29875
	20.3333	-0.02663			20.3333	1.20785			20.5	7.12932
	20.5	0.28649			20.5	1.52369			20.6667	1.88059
	20.6667	0.26441			20.6667	1.47603			20.8333	2.45391
	20.8333	0.22895			20.8333	-0.35079			21	-3.55269
	21	0.115			21	-1.58206			21.1667	-4.76193
	21.1667	0.86819			21.1667	-2.13973			21.3333	-2.28708
	21.3333	0.72479			21.3333	-2.48583			21.5	0.88635
	21.5	0.58779			21.5	-1.91878			21.6667	-7.3089
	21.6667	0.14211			21.6667	-2.99161			21.8333	-2.77339
	21.8333	0.14234			21.8333	-1.44917			22	-5.40705
	22	0.20496			22	-1.17117			22.1667	3.14136
	22.1667	-0.15709			22.1667	-0.12322			22.3333	-2.48686
	22.3333	-0.36117			22.3333	0.21898			22.5	-1.94802
	22.5	-0.33335			22.5	0.12287			22.6667	-1.38317
	22.6667	-0.08379			22.6667	0.89592			22.8333	-0.14237
	22.8333	-0.07563			22.8333	0.23398			23	1.03464
	23	-0.24912			23	0.00315			23.1667	-4.14782
	23.1667	-2.66542			23.1667	-0.4781			23.3333	-1.63346
	23.3333	0.63438			23.3333	-0.61533			23.5	-1.90228
	23.5	-2.67295			23.5	-0.28072			23.6667	0.03253
	23.6667	-6.85932			23.6667	-1.00419			23.8333	-3.06989
	23.8333	-1.93192			23.8333	-1.02512			24	-3.15148
	24	-2.98421			24	-0.33219			24.1667	-1.37566
	24.1667	2.03313			24.1667	-0.31999			24.3333	-0.93173
	24.3333	-1.6838			24.3333	0.30202			24.5	-2.67487
	24.5	0.26819			24.5	-0.05665			24.6667	-2.74861
	24.6667	1.06317			24.6667	-0.23636			24.8333	-3.51295
	24.8333	0.70959			24.8333	1.17803			25	-1.6238
	25	-0.9422			25	2.27519			25.1667	-1.71599
	25.1667	1.46057			25.1667	1.38731			25.3333	-1.15362
	25.3333	-1.01138			25.3333	0.26757			25.5	-0.73504
	25.5	2.84459			25.5	-0.80968			25.6667	1.50231
	25.6667	-3.91866			25.6667	-0.61231			25.8333	1.66895
	25.8333	1.9249			25.8333	0.51805			26	-0.32722
	26	-2.2332			26	-0.26273			26.1667	-0.12818
	26.1667	1.40977			26.1667	0.32335			26.3333	-0.66786
	26.3333	-2.01084			26.3333	1.02352			26.5	-1.02426
	26.5	-0.35738			26.5	1.77283			26.6667	-2.32051
	26.6667	0.30289			26.6667	0.56058			26.8333	-3.69889
	26.8333	0.96677			26.8333	-0.89668			27	-1.39551
	27	-0.07422			27	-0.58144			27.1667	-1.8192
	27.1667	0.48747			27.1667	-0.3388			27.3333	-0.97576
	27.3333	-0.46554			27.3333	-0.42723			27.5	-1.34282
	27.5	1.31339			27.5	-0.87174			27.6667	-0.09341
	27.6667	-0.97568			27.6667	-0.08659			27.8333	1.47066
	27.8333	-0.09239			27.8333	0.82687			28	0.993
	28	0.98358			28	1.33005			28.1667	0.36013
	28.1667	0.94718			28.1667	1.49096			28.3333	0.78101
	28.3333	1.63257			28.3333	0.78485			28.5	1.48459
	28.5	-0.15286			28.5	1.73135			28.6667	0.94399
	28.6667	0.96595			28.6667	1.87549			28.8333	-0.90653
	28.8333	0.70189			28.8333	0.31415			29	-1.19345
	29	0.72231			29	0.13216			29.1667	-0.89876
	29.1667	0.05585			29.1667	-0.15148			29.3333	-1.0876
	29.3333	0.08767			29.3333	0.76519			29.5	-2.24006
	29.5	0.55211			29.5	-0.17531			29.6667	-2.44697
	29.6667	0.73437			29.6667	-0.88226			29.8333	-0.85068
	29.8333	0.48787			29.8333	0.19822			30	-0.43034
	30	0.22884			30	0.37218			30.1667	-0.26315
	30.1667	0.21419			30.1667	0.89615			30.3333	-0.36663
	30.3333	0.63133			30.3333	0.62214			30.5	1.20533
	30.5	0.2642			30.5	0.79231			30.6667	2.2166
	30.6667	0.50502			30.6667	1.81865			30.8333	1.66603
	30.8333	0.53995			30.8333	1.38374			31	1.14197
	31	0.81251			31	1.30948			31.1667	1.02914
	31.1667	0.66832			31.1667	0.82983			31.3333	1.39122
	31.3333	0.12781			31.3333	0.79472			31.5	0.28119
	31.5	0.00298			31.5	0.50821			31.6667	-1.09851
	31.6667	-0.48276			31.6667	-0.51958			31.8333	-1.34812
	31.8333	-0.35492			31.8333	-0.84498			32	-0.7886
	32	-0.2382			32	-0.94789			32.1667	-0.65138
	32.1667	-0.29658			32.1667	-0.70821			32.3333	-1.0646
	32.3333	0.34432			32.3333	-0.38792			32.5	-0.9907
	32.5	0.23936			32.5	-0.21452			32.6667	0.21069
	32.6667	0.30384			32.6667	0.44047			32.8333	0.48417
	32.8333	0.19942			32.8333	0.88632			33	0.54867
	33	0.08989			33	1.01871			33.1667	0.06741
	33.1667	0.28318			33.1667	0.79802			33.3333	0.72147
	33.3333	-1.48724			33.3333	0.53616			33.5	0.96222
	33.5	-0.28968			33.5	0.37094			33.6667	0.55692
	33.6667	-1.74066			33.6667	-0.07333			33.8333	0.07841
	33.8333	-7.22817			33.8333	-0.38004			34	0.02061
	34	-2.49183			34	-0.70562			34.1667	0.22491
	34.1667	-0.90283			34.1667	-0.54602			34.3333	0.0297
	34.3333	-0.39128			34.3333	-0.49046			34.5	-0.48084
	34.5	-2.1648			34.5	-0.53621			34.6667	-0.30529
	34.6667	-0.51003			34.6667	-0.44953			34.8333	0.06486
	34.8333	1.10153			34.8333	-0.33181			35	0.16745
	35	2.12796			35	-0.05934			35.1667	0.0057
	35.1667	-0.06306			35.1667	0.014			35.3333	0.0551
	35.3333	2.21211			35.3333	-0.07067			35.5	0.21284
	35.5	0.21862			35.5	0.07205			35.6667	0.09206
	35.6667	2.74892			35.6667	0.03975			35.8333	0.10555
	35.8333	-2.77351			35.8333	-0.06154			36	-0.13468
	36	0.51335			36	-0.29992			36.1667	-0.09514
	36.1667	-2.09965			36.1667	-0.45384			36.3333	-0.18201
	36.3333	-0.07661			36.3333	-0.39811			36.5	-0.50272
	36.5	-1.98911			36.5	-0.46894			36.6667	-0.59251
	36.6667	-1.3419			36.6667	-0.63427			36.8333	-0.46824
	36.8333	-0.22005			36.8333	-0.78655			37	-0.31607
	37	0.16307			37	-0.69462			37.1667	-0.23205
	37.1667	0.03151			37.1667	-0.6388			37.3333	-0.15115
	37.3333	0.45053			37.3333	-0.44895			37.5	0.06281
	37.5	0.31783			37.5	-0.33333			37.6667	0.31221
	37.6667	2.12165			37.6667	-0.12423			37.8333	0.25139
	37.8333	1.18429			37.8333	0.09711			38	0.15047
	38	1.37715			38	0.07417			38.1667	0.08504
	38.1667	1.38874			38.1667	-0.04195			38.3333	0.08122
	38.3333	0.45258			38.3333	-0.1183			38.5	-0.12176
	38.5	0.9449			38.5	-0.19172			38.6667	-0.27644
	38.6667	-0.49599			38.6667	-0.31652			38.8333	-0.54578
	38.8333	0.10746			38.8333	-0.70671			39	-0.55413
	39	-0.0324			39	-1.02392			39.1667	-0.72214
	39.1667	0.11876			39.1667	-1.18304			39.3333	-0.73623
	39.3333	0.28726			39.3333	-1.03397			39.5	-0.95079
	39.5	-0.00279			39.5	-0.72655			39.6667	-1.20713
	39.6667	0.67659			39.6667	-0.46244			39.8333	-1.07771
	39.8333	0.50297			39.8333	-0.29381			40	-0.73441
	40	0.49224			40	-0.42206			40.1667	-0.93623
	40.1667	0.54177			40.1667	-0.2604			40.3333	-0.68852
	40.3333	0.38529			40.3333	-0.30084			40.5	-0.64376
	40.5	0.45054			40.5	-0.07649			40.6667	-0.14901
	40.6667	0.06343			40.6667	-0.02242			40.8333	-0.29519
	40.8333	0.43962			40.8333	-0.21202			41	-0.04788
	41	0.71504			41	-0.46236			41.1667	-0.20498
	41.1667	0.26941			41.1667	-0.58926			41.3333	-0.04123
	41.3333	-0.0051			41.3333	0.31996			41.5	-0.28021
	41.5	-0.3014			41.5	-1.44112			41.6667	-0.42419
	41.6667	-0.01071			41.6667	-1.14843			41.8333	-0.77815
	41.8333	-0.47823			41.8333	-0.79004			42	-0.69038
	42	-0.44885			42	0.607			42.1667	-0.90506
	42.1667	-0.07498			42.1667	0.34552			42.3333	-1.03272
	42.3333	0.32555			42.3333	0.52208			42.5	-1.19078
	42.5	0.33488			42.5	-0.23992			42.6667	-1.04114
	42.6667	0.08527			42.6667	0.65565			42.8333	-0.91279
	42.8333	0.23695			42.8333	0.12698			43	-0.8669
	43	0.45524			43	0.49251			43.1667	-0.83375
	43.1667	0.15562			43.1667	0.12835			43.3333	-0.65275
	43.3333	-1.47662			43.3333	0.22202			43.5	-0.48247
	43.5	0.58759			43.5	0.79359			43.6667	-0.44242
	43.6667	-3.36077			43.6667	-0.03917			43.8333	-0.4133
	43.8333	-6.54927			43.8333	0.57452			44	-0.38656
	44	-3.54359			44	0.03573			44.1667	-0.30359
	44.1667	-1.01583			44.1667	0.62051			44.3333	-0.32311
	44.3333	-1.39039			44.3333	0.36484			44.5	-0.42458
	44.5	-0.87569			44.5	0.3265			44.6667	-0.56709
	44.6667	-0.62069			44.6667	0.22834			44.8333	-0.5507
	44.8333	1.76969			44.8333	0.54323			45	-0.72022
	45	1.32044			45	0.39599			45.1667	-0.84656
	45.1667	0.53195			45.1667	0.43826			45.3333	-0.99084
	45.3333	1.7149			45.3333	0.36253			45.5	-0.97503
	45.5	0.7397			45.5	0.49172			45.6667	-0.97985
	45.6667	3.00857			45.6667	0.4147			45.8333	-1.00781
	45.8333	-1.78141			45.8333	0.12356			46	-0.97714
	46	0.44914			46	0.06665			46.1667	-0.87052
	46.1667	-2.26207			46.1667	0.36001			46.3333	-0.70626
	46.3333	0.07235			46.3333	0.64479			46.5	-0.57191
	46.5	-1.35205			46.5	0.32168			46.6667	-0.50974
	46.6667	-0.79885			46.6667	0.7544			46.8333	-0.45132
	46.8333	-0.80261			46.8333	0.53456			47	-0.26894
	47	-0.38916			47	0.08868			47.1667	-0.27716
	47.1667	0.4508			47.1667	0.29399			47.3333	-0.29533
	47.3333	0.25741			47.3333	-0.45733			47.5	-0.42374
	47.5	0.22316			47.5	0.20105			47.6667	-0.41748
	47.6667	0.68024			47.6667	-0.41893			47.8333	-0.53465
	47.8333	0.43037			47.8333	0.19872			48	-0.64798
	48	0.79021			48	-0.60258			48.1667	-0.8083
	48.1667	-0.49948			48.1667	0.42999			48.3333	-0.83392
	48.3333	-0.51628			48.3333	0.2763			48.5	-0.98839
	48.5	1.19929			48.5	0.48472			48.6667	-0.81307
	48.6667	0.71463			48.6667	0.3021			48.8333	-0.85555
	48.8333	1.18842			48.8333	0.1489			49	-0.77375
	49	-0.4042			49	-0.00377			49.1667	-0.59138
	49.1667	0.69298			49.1667	-0.11882			49.3333	-0.52109
	49.3333	0.6659			49.3333	-0.62759			49.5	-0.46882
	49.5	0.29682			49.5	-0.03133			49.6667	-0.46163
	49.6667	0.08429			49.6667	-0.11101			49.8333	-0.32789
	49.8333	0.18496			49.8333	-0.02819			50	-0.33588
	50	0.68891			50	0.07136
					50.1667	0.07815
					50.3333	0.27788
					50.5	0.17649
					50.6667	-1.36744
					50.8333	-1.81644
					51	0.22839
					51.1667	-0.04021
					51.3333	-0.05981
					51.5	-0.16869
					51.6667	-0.2379
					51.8333	0.02546
					52	0.02756
					52.1667	-0.2149
					52.3333	0.36082
					52.5	0.39302
					52.6667	0.63874
					52.8333	0.8017
					53	-0.33109
					53.1667	1.528
					53.3333	-3.32069
					53.5	-7.33694
					53.6667	-2.1296
					53.8333	0.39826
					54	2.55904
					54.1667	-0.97091
					54.3333	1.52853
					54.5	4.68186
					54.6667	4.74391
					54.8333	2.20124
					55	2.20553
					55.1667	1.08011
					55.3333	3.59922
					55.5	-2.44101
					55.6667	0.64033
					55.8333	-2.27766
					56	1.11608
					56.1667	-0.79535
					56.3333	-1.03762
					56.5	1.40508
					56.6667	1.48137
					56.8333	1.97713
					57	1.50629
					57.1667	0.89158
					57.3333	2.65751
					57.5	1.47716
					57.6667	0.66914
					57.8333	-0.64914
					58	-1.14846
					58.1667	-0.59557
					58.3333	-1.46439
					58.5	-0.38702
					58.6667	-0.09118
					58.8333	1.78575
					59	1.13021
					59.1667	0.9329
					59.3333	-0.15921
					59.5	0.87285
					59.6667	1.31744
					59.8333	-0.26607
					60	-0.54077
					60.1667	0.08895
					60.3333	0.79257
					60.5	0.55971
					60.6667	-0.48079
					60.8333	0.14108
					61	0.32285
					61.1667	-0.56365
					61.3333	-0.77462
					61.5	-1.5657
					61.6667	-1.44406
					61.8333	-0.39754
					62	-0.17256
					62.1667	-0.1568
					62.3333	-0.25884
					62.5	0.37129
					62.6667	0.64585
					62.8333	-0.00666
					63	-0.68977
					63.1667	-0.47182
					63.3333	-0.65826
					63.5	-0.78029
					63.6667	-1.39439
					63.8333	-0.70351
					64	-0.78049
					64.1667	-0.44486
					64.3333	-0.76748
					64.5	-0.35023
					64.6667	0.287
					64.8333	0.20843
					65	0.14404
					65.1667	-0.08373
					65.3333	-0.12201
					65.5	-0.23205
					65.6667	-0.79146
					65.8333	-1.11521
					66	-1.26346
					66.1667	-1.52764
					66.3333	-1.31947
					66.5	-1.27024
					66.6667	-0.587
					66.8333	-0.43409
					67	-0.14179
					67.1667	0.07444
					67.3333	0.38195
					67.5	0.43703
					67.6667	0.26953
					67.8333	-0.10149
					68	-0.11226
					68.1667	-0.46186
					68.3333	-0.57795
					68.5	-0.74301
					68.6667	-0.54465
					68.8333	-0.40757
					69	-0.30595
					69.1667	-0.27282
					69.3333	-0.09964
					69.5	0.07983
					69.6667	0.23285
					69.8333	0.22321
					70	0.18023
					70.1667	-0.41265
					70.3333	0.56911
					70.5	0.2136
					70.6667	0.33994
					70.8333	0.00691
					71	-0.09601
					71.1667	-0.08188
					71.3333	-0.07084
					71.5	-0.1603
					71.6667	0.02117
					71.8333	0.06604
					72	0.39641
					72.1667	0.41592
					72.3333	0.5623
					72.5	0.69598
					72.6667	0.70115
					72.8333	0.58401
					73	0.36876
					73.1667	0.17711
					73.3333	0.08908
					73.5	-0.07308
					73.6667	-0.01254
					73.8333	-0.04674
					74	0.19434
					74.1667	0.22833
					74.3333	0.47519
					74.5	0.49833
					74.6667	0.7329
					74.8333	0.65213
					75	0.78094
					75.1667	0.57096
					75.3333	0.53995
					75.5	0.30162
					75.6667	0.1854
					75.8333	0.01278
					76	-0.07785
					76.1667	-0.11224
					76.3333	-0.04649
					76.5	0.0154
					76.6667	0.14205
					76.8333	0.29368
					77	0.41416
					77.1667	0.45303
					77.3333	0.51734
					77.5	0.40574
					77.6667	0.32686
					77.8333	0.2643
					78	0.08079
					78.1667	-0.00016
					78.3333	0.08345
					78.5	0.01991
					78.6667	0.07786
					78.8333	0.0246
					79	0.04678
					79.1667	-0.04992
					79.3333	-0.11467
					79.5	-0.18015
					79.6667	-0.24233
					79.8333	-0.24803
					80	-0.31596
					80.1667	-0.39234
					80.3333	-0.4104
					80.5	-0.48261
					80.6667	-0.40056
					80.8333	-0.43569
					81	-0.43583
					81.1667	-0.37562
					81.3333	-0.40857
					81.5	-0.42858
					81.6667	-0.4517
					81.8333	-0.4628
					82	-0.46845
					82.1667	-0.51676
					82.3333	-0.50211
					82.5	-0.48606
					82.6667	-0.38032
					82.8333	-0.3615
					83	-0.33276
					83.1667	-0.30565
					83.3333	-0.24062
					83.5	-0.2616
					83.6667	-0.2864
					83.8333	-0.36761
					84	-0.32485
					84.1667	-0.37127
					84.3333	-0.47136
					84.5	-0.43115
					84.6667	-0.36215
					84.8333	-0.21183
					85	0.00339
					85.1667	0.13073
					85.3333	0.29782
					85.5	0.21858
					85.6667	0.18472
					85.8333	0.11404
					86	0.10313
					86.1667	-0.00786
					86.3333	-0.06201
					86.5	-0.02795
					86.6667	0.16653
					86.8333	0.39938
					87	0.5963
					87.1667	0.58956
					87.3333	0.60627
					87.5	0.67221
					87.6667	0.73957
					87.8333	0.74067
					88	0.51239
					88.1667	0.38882
					88.3333	0.276
					88.5	0.07216
					88.6667	0.01627
					88.8333	-0.25206
					89	-0.31274
					89.1667	-0.09155
					89.3333	-0.12211
					89.5	0.38947
					89.6667	0.31865
					89.8333	0.43046
					90	0.27923
					90.1667	0.2072
					90.3333	0.10056
					90.5	-0.86064
					90.6667	-0.96173
					90.8333	-1.34525
					91	-0.79028
					91.1667	-0.72776
					91.3333	-0.73206
					91.5	1.00731
					91.6667	2.17177
					91.8333	0.58644
					92	4.32068
					92.1667	6.06178
					92.3333	7.96852
					92.5	2.26099
					92.6667	-1.87996
					92.8333	-2.50957
					93	-2.70353
					93.1667	-3.73314
					93.3333	-5.54614
					93.5	-5.95086
					93.6667	-1.98863
					93.8333	-2.43919
					94	-0.86071
					94.1667	-0.52519
					94.3333	1.46479
					94.5	1.4546
					94.6667	1.23593
					94.8333	0.01519
					95	-0.59815
					95.1667	-0.68015
					95.3333	-1.92867
					95.5	-2.52496
					95.6667	-2.76428
					95.8333	-2.06422
					96	-1.54279
					96.1667	-1.61473
					96.3333	-0.79612
					96.5	-0.34105
					96.6667	0.50737
					96.8333	0.20015
					97	-0.13294
					97.1667	-0.06894
					97.3333	-0.33126
					97.5	-0.55241
					97.6667	-0.69702
					97.8333	-0.8773
					98	-0.3961
					98.1667	-0.55042
					98.3333	-0.24914
					98.5	-0.33132
					98.6667	-0.01079
					98.8333	-0.60355
					99	0.08739
					99.1667	2.5612
					99.3333	1.2144
					99.5	1.26633
					99.6667	0.00455
					99.8333	0.39637
					100	1.21258
					100.167	0.99424
					100.333	0.7251
					100.5	0.47046
					100.667	-0.09539
					100.833	0.07058
					101	-1.20581
					101.167	-1.11704
					101.333	-1.0809
					101.5	-0.54829
					101.667	-0.25204
					101.833	0.32532
					102	1.0751
					102.167	1.59955
					102.333	1.66944
					102.5	1.71993
					102.667	1.25423
					102.833	0.9439
					103	0.65328
					103.167	0.51526
					103.333	-0.14134
					103.5	0.04003
					103.667	-0.37553
					103.833	-0.29321
					104	-0.00453
					104.167	0.22855
					104.333	0.86765
					104.5	1.04675
					104.667	1.31409
					104.833	1.57008
					105	1.44185
					105.167	1.56081
					105.333	1.00728
					105.5	0.60798
					105.667	0.21073
					105.833	-0.25691
					106	-0.41491
					106.167	-0.65727
					106.333	-0.41351
					106.5	-0.25322
					106.667	0.01334
					106.833	0.45126
					107	0.73558
					107.167	0.9297
					107.333	0.92563
					107.5	0.76223
					107.667	0.58981
					107.833	0.28043
					108	-0.08033
					108.167	-0.39186
					108.333	-0.49865
					108.5	-0.54435
					108.667	-0.59043
					108.833	-0.55379
					109	-0.44263
					109.167	-0.18764
					109.333	0.03297
					109.5	0.13382
					109.667	0.23406
					109.833	0.28592
					110	0.21137
					110.167	-0.14054
					110.333	-0.37146
					110.5	-0.63243
					110.667	-0.68471
					110.833	-0.81627
					111	-0.90681
					111.167	-0.83464
					111.333	-0.72999
					111.5	-0.50526
					111.667	-0.42235
					111.833	-0.21306
					112	0.02323
					112.167	0.18109
					112.333	0.14719
					112.5	0.04809
					112.667	-0.0529
					112.833	-0.29496
					113	-0.62358
					113.167	-0.85174
					113.333	-1.30444
					113.5	-1.56513
					113.667	-1.64276
					113.833	-1.33639
					114	-0.37199
					114.167	-0.11758
					114.333	-0.26104
					114.5	-0.14063
					114.667	-0.26831
					114.833	-0.22063
					115	-0.33822
					115.167	-0.3365
					115.333	-0.12277
					115.5	-0.16389
					115.667	-0.46698
					115.833	0.10032
					116	-1.49051
					116.167	-0.93087
					116.333	-0.26848
					116.5	0.30037
					116.667	0.34488
					116.833	0.61161
					117	-0.1723
					117.167	0.50213
					117.333	-0.06185
					117.5	0.1129
					117.667	0.42705
					117.833	0.18472
					118	0.72143
					118.167	-0.06575
					118.333	0.64332
					118.5	0.24757
					118.667	0.71983
					118.833	0.44703
					119	0.16469
					119.167	0.47988
					119.333	0.51904
					119.5	0.48436
					119.667	0.35821
					119.833	0.14437
					120	0.4254
					120.167	0.42637
					120.333	0.50308
					120.5	0.21162
					120.667	0.20711
					120.833	0.49374
					121	0.28741
					121.167	-0.94937
					121.333	-1.19164
					121.5	-0.20572
					121.667	-0.26104
					121.833	-0.27068
					122	-0.10252
					122.167	-0.43561
					122.333	0.98981
					122.5	1.28674
					122.667	1.23981
					122.833	0.47774
					123	0.36332
					123.167	0.17221
					123.333	0.19837
					123.5	-0.34968
					123.667	0.13975
					123.833	-0.11698
					124	0.33262
					124.167	-0.7128
					124.333	0.34125
					124.5	-0.49082
					124.667	0.28356
					124.833	0.15595
					125	0.11051
					125.167	0.29073
					125.333	0.4236
					125.5	0.4037
					125.667	0.74308
					125.833	0.28672
					126	-0.54543
					126.167	-1.46486
					126.333	0.70337
					126.5	-0.35189
					126.667	-0.17398
					126.833	0.15836
					127	0.26502
					127.167	0.53994
					127.333	1.01291
					127.5	0.24181
					127.667	-1.45724
					127.833	1.47524
					128	-2.96761
					128.167	-7.83738
					128.333	-2.38216
					128.5	-0.99833
					128.667	1.74963
					128.833	-1.18876
					129	2.18718
					129.167	4.62325
					129.333	4.53611
					129.5	1.84776
					129.667	3.06896
					129.833	1.44551
					130	3.9391
					130.167	-2.69932
					130.333	1.01492
					130.5	-2.31005
					130.667	1.16871
					130.833	-1.57502
					131	-0.63509
					131.167	1.31635
					131.333	1.85553
					131.5	2.28743
					131.667	1.59062
					131.833	1.45146
					132	2.85794
					132.167	0.41141
					132.333	0.15426
					132.5	-1.72017
					132.667	-0.43079
					132.833	-0.10971
					133	-0.78382
					133.167	0.3617
					133.333	0.29067
					133.5	1.00451
					133.667	-0.71898
					133.833	0.57279
					134	1.46978
					134.167	0.81364
					134.333	0.35717
					134.5	-0.41651
					134.667	0.53332
					134.833	-0.63277
					135	-1.08786
					135.167	0.18022
					135.333	0.14785
					135.5	0.6467
					135.667	-1.28747
					135.833	-0.72249
					136	-0.92378
					136.167	-1.63057
					136.333	-1.21016
					136.5	-1.42159
					136.667	-0.68233
					136.833	-0.35715
					137	-0.18028
					137.167	1.08781
					137.333	0.8402
					137.5	0.83469
					137.667	0.70777
					137.833	0.23866
					138	0.36677
					138.167	-1.0621
					138.333	-0.78295
					138.5	-1.45259
					138.667	-1.13258
					138.833	-1.39225
					139	-1.15938
					139.167	-0.38391
					139.333	-0.17585
					139.5	0.04079
					139.667	-0.44517
					139.833	0.57481
					140	0.67732
					140.167	0.00148
					140.333	-0.68897
					140.5	-1.05669
					140.667	-0.88821
					140.833	-1.07965
					141	-1.76196
					141.167	-1.26515
					141.333	-0.92183
					141.5	-0.29222
					141.667	-0.41768
					141.833	0.0176
					142	0.56144
					142.167	0.64442
					142.333	0.50356
					142.5	0.20555
					142.667	0.19793
					142.833	-0.12505
					143	-1.7227
					143.167	-0.34555
					143.333	-0.82509
					143.5	-0.02801
					143.667	-0.63698
					143.833	-0.30229
					144	0.02732
					144.167	0.49889
					144.333	0.12273
					144.5	0.25817
					144.667	0.2673
					144.833	0.72211
					145	0.20527
					145.167	0.30048
					145.333	0.17377
					145.5	0.40253
					145.667	-0.02995
					145.833	-0.13929
					146	-0.15952
					146.167	0.21376
					146.333	0.01158
					146.5	0.14133
					146.667	0.15675
					146.833	0.52976
					147	0.40619
					147.167	0.52631
					147.333	0.38952
					147.5	0.68344
					147.667	0.48287
					147.833	0.36807
					148	0.08868
					148.167	0.21959
					148.333	0.00619
					148.5	0.11323
					148.667	-0.01261
					148.833	0.25087
					149	0.3344
					149.167	0.43879
					149.333	0.38662
					149.5	0.55214
					149.667	0.57317
					149.833	0.55031
					150	0.39176
					150.167	0.35844
					150.333	0.25987
					150.5	0.16124
					150.667	-0.05754
					150.833	0.01991
					151	-0.05712
					151.167	0.03928
					151.333	0.02722
					151.5	0.11691
					151.667	0.30177
					151.833	0.30252
					152	0.24152
					152.167	0.25299
					152.333	0.33244
					152.5	0.20759
					152.667	0.29338
					152.833	0.1631
					153	0.09991
					153.167	0.0495
					153.333	-0.07523
					153.5	-0.23205
					153.667	-0.26287
					153.833	-0.34601
					154	-0.38057
					154.167	-0.37637
					154.333	-0.30418
					154.5	-0.20424
					154.667	-0.45014
					154.833	-0.07803
					155	-0.43879
					155.167	-0.35418
					155.333	-0.37188
					155.5	-0.28648
					155.667	-0.36758
					155.833	-0.33659
					156	-0.38608
					156.167	-0.35203
					156.333	-0.47627
					156.5	-0.54142
					156.667	-0.50116
					156.833	-0.50653
					157	-0.3587
					157.167	-0.34927
					157.333	-0.27221
					157.5	-0.22113
					157.667	-0.1229
					157.833	-0.09402
					158	-0.11461
					158.167	-0.10693
					158.333	-0.17931
					158.5	-0.22629
					158.667	-0.33921
					158.833	-0.38667
					159	-0.2856
					159.167	-0.43571
					159.333	-0.35047
					159.5	-0.15724
					159.667	0.28614
					159.833	0.39532
					160	0.57467
					160.167	0.50486
					160.333	0.53442
					160.5	0.43034
					160.667	0.3069
					160.833	0.16851
					161	0.13682
					161.167	-0.03641
					161.333	-0.45561
					161.5	-0.29929
					161.667	-0.35087
					161.833	0.42521
					162	0.51418
					162.167	0.84498
					162.333	0.67587
					162.5	0.9423
					162.667	0.6968
					162.833	0.37222
					163	-0.24343
					163.167	-0.18486
					163.333	-0.5379
					163.5	-0.25873
					163.667	-0.39747
					163.833	0.02994
					164	0.06417
					164.167	0.45375
					164.333	0.01622
					164.5	0.3131
					164.667	0.28743
					164.833	-0.47075
					165	-0.75052
					165.167	-1.52199
					165.333	-0.99609
					165.5	-0.98795
					165.667	-0.62648
					165.833	2.03159
					166	0.23141
					166.167	2.94491
					166.333	8.23919
					166.5	5.6191
					166.667	4.46928
					166.833	1.68765
					167	-2.56068
					167.167	-2.68455
					167.333	-4.75235
					167.5	-7.1615
					167.667	-5.07501
					167.833	-3.12108
					168	-1.64939
					168.167	-2.19793
					168.333	-0.32274
					168.5	0.57725
					168.667	1.8858
					168.833	1.25364
					169	0.61336
					169.167	0.00098
					169.333	-0.59009
					169.5	-2.02201
					169.667	-1.87581
					169.833	-2.70419
					170	-2.65561
					170.167	-2.41198
					170.333	-1.72787
					170.5	-0.26711
					170.667	-0.15704
					170.833	0.43807
					171	0.2058
					171.167	0.61071
					171.333	0.01151
					171.5	-0.28033
					171.667	-0.74317
					171.833	-0.78116
					172	-0.90154
					172.167	-0.67491
					172.333	-0.6962
					172.5	-0.05884
					172.667	0.0042
					172.833	0.24359
					173	0.01094
					173.167	-0.15109
					173.333	-0.10025
					173.5	-0.26393
					173.667	0.00668
					173.833	0.07622
					174	0.70121
					174.167	1.09636
					174.333	1.23865
					174.5	1.33992
					174.667	1.39826
					174.833	-0.13808
					175	3.00222
					175.167	2.15683
					175.333	0.26975
					175.5	0.20267
					175.667	-1.32949
					175.833	-0.1765
					176	-0.21944
					176.167	-0.5097
					176.333	-0.35637
					176.5	0.71122
					176.667	1.23644
					176.833	0.20284
					177	0.83906
					177.167	1.38342
					177.333	2.00929
					177.5	1.25061
					177.667	0.24862
					177.833	0.70372
					178	0.33158
					178.167	-0.00069
					178.333	-0.35637
					178.5	-0.24265
					178.667	0.84219
					178.833	0.51667
					179	1.29714
					179.167	1.0185
					179.333	1.74079
					179.5	1.29468
					179.667	0.86905
					179.833	0.45171
					180	0.27363
					180.167	-0.09651
					180.333	-0.44201
					180.5	-0.95074
					180.667	-0.7922
					180.833	-0.73591
					181	-0.23903
					181.167	0.03416
					181.333	0.61619
					181.5	0.91483
					181.667	0.9718
					181.833	0.682
					182	0.35703
					182.167	0.04538
					182.333	-0.2132
					182.5	-0.46539
					182.667	-0.57372
					182.833	-0.56579
					183	-0.45331
					183.167	-0.39033
					183.333	-0.34081
					183.5	-0.3239
					183.667	-0.08253
					183.833	-0.19282
					184	-0.20183
					184.167	-0.1856
					184.333	-0.36414
					184.5	-0.38627
					184.667	-0.51161
					184.833	-0.57245
					185	-0.44291
					185.167	-0.48887
					185.333	-0.43454
					185.5	-0.46964
					185.667	-0.36064
					185.833	-0.29838
					186	-0.30205
					186.167	-0.30864
					186.333	-0.28971
					186.5	-0.30414
					186.667	-0.27189
					186.833	-0.47154
					187	-0.48785
					187.167	-0.55253
					187.333	-0.54111
					187.5	-0.58852
					187.667	-0.60441
					187.833	-0.6961
					188	-0.54607
					188.167	-0.52317
					188.333	-0.07267
					188.5	-0.35963
					188.667	-0.40154
					188.833	-0.93676
					189	-0.8593
					189.167	-0.5276
					189.333	-0.91416
					189.5	-0.57082
					189.667	-0.586
					189.833	-1.89541
					190	-0.36528
					190.167	0.75255
					190.333	0.11322
					190.5	1.5074
					190.667	-0.51078
					190.833	0.40537
					191	0.38928
					191.167	-0.06369
					191.333	0.50038
					191.5	0.15409
					191.667	0.61576
					191.833	0.21076
					192	-0.02273
					192.167	0.55044
					192.333	0.38949
					192.5	1.13979
					192.667	0.63
					192.833	0.70248
					193	0.20641
					193.167	0.29393
					193.333	0.8477
					193.5	0.40644
					193.667	0.6504
					193.833	0.04512
					194	0.05525
					194.167	0.4328
					194.333	-0.00732
					194.5	0.53714
					194.667	0.09937
					194.833	0.68344
					195	0.49713
					195.167	0.50882
					195.333	-0.25756
					195.5	0.34672
					195.667	-0.29773
					195.833	0.04451
					196	-0.28309
					196.167	-0.76797
					196.333	-0.14256
					196.5	0.62003
					196.667	0.96215
					196.833	-0.12739
					197	0.25167
					197.167	-0.58695
					197.333	-0.01175
					197.5	0.29094
					197.667	0.32225
					197.833	0.0741
					198	0.29833
					198.167	-0.31058
					198.333	0.13777
					198.5	-2.00326
					198.667	-0.29938
					198.833	-0.13496
					199	0.60982
					199.167	0.07641
					199.333	-0.281
					199.5	0.08244
					199.667	0.71001
					199.833	0.56649
					200	0.11123
					200.167	0.02895
					200.333	0.66827
					200.5	1.09682
					200.667	0.13201
					200.833	-0.14089
					201	-0.15072
					201.167	0.22394
					201.333	0.64375
					201.5	0.87242
					201.667	0.6492
					201.833	1.2893
					202	1.37606
					202.167	-2.04343
					202.333	1.39887
					202.5	-3.5401
					202.667	-7.41169
					202.833	-3.18865
					203	-1.83657
					203.167	-0.16809
					203.333	-1.41965
					203.5	1.83488
					203.667	4.58297
					203.833	3.97782
					204	2.8241
					204.167	3.60403
					204.333	1.28449
					204.5	3.98238
					204.667	-2.31936
					204.833	1.372
					205	-2.57017
					205.167	0.76816
					205.333	-1.38007
					205.5	-0.09686
					205.667	0.60181
					205.833	2.3499
					206	1.53291
					206.167	2.17514
					206.333	0.53959
					206.5	2.53307
					206.667	0.6843
					206.833	0.75784
					207	-0.3744
					207.167	-0.45686
					207.333	0.64111
					207.5	-0.39542
					207.667	-0.59039
					207.833	-1.09247
					208	-0.03263
					208.167	0.36107
					208.333	0.1941
					208.5	0.87598
					208.667	0.54398
					208.833	0.48863
					209	-1.24639
					209.167	0.5028
					209.333	0.14423
					209.5	-0.84382
					209.667	0.49522
					209.833	0.18944
					210	0.32766
					210.167	0.24681
					210.333	-0.99282
					210.5	-0.63943
					210.667	-1.19816
					210.833	-0.41516
					211	-1.4357
					211.167	-0.67568
					211.333	-0.92688
					211.5	-0.16055
					211.667	-0.53846
					211.833	0.58869
					212	0.82566
					212.167	0.87191
					212.333	0.32987
					212.5	0.14483
					212.667	-0.79808
					212.833	-1.49107
					213	-1.66419
					213.167	-1.29836
					213.333	-1.16863
					213.5	-1.13078
					213.667	-0.7267
					213.833	-0.24405
					214	0.59226
					214.167	0.18916
					214.333	0.24969
					214.5	0.42207
					214.667	0.37407
					214.833	-0.1561
					215	-0.56433
					215.167	-1.03378
					215.333	-0.98063
					215.5	-1.40896
					215.667	-1.40743
					215.833	-1.19367
					216	-0.66844
					216.167	-0.23674
					216.333	0.02372
					216.5	0.43959
					216.667	0.78596
					216.833	0.84382
					217	0.60407
					217.167	0.37785
					217.333	0.04772
					217.5	-0.19561
					217.667	-0.58155
					217.833	-0.69555
					218	-0.69169
					218.167	-0.38429
					218.333	-0.29285
					218.5	-0.22799
					218.667	-0.56418
					218.833	0.62556
					219	0.37984
					219.167	0.58208
					219.333	0.19165
					219.5	0.20471
					219.667	0.15466
					219.833	0.28621
					220	0.01867
					220.167	0.05667
					220.333	-0.01483
					220.5	0.18557
					220.667	0.16722
					220.833	0.14119
					221	0.23311
					221.167	0.31939
					221.333	0.4321
					221.5	0.38715
					221.667	0.37375
					221.833	0.46419
					222	0.41421
					222.167	0.33229
					222.333	0.17341
					222.5	0.17562
					222.667	0.09958
					222.833	0.1066
					223	0.05516
					223.167	0.18903
					223.333	0.28827
					223.5	0.45165
					223.667	0.32929
					223.833	0.4155
					224	0.42098
					224.167	0.48786
					224.333	0.30708
					224.5	0.25986
					224.667	0.23466
					224.833	0.24926
					225	0.09261
						1.33224

## Sheet: Fig2B
Time (ms)	VCM voltage (V)	Sensed magnetic strength (mT)	Sensed magnetic strength (mT)	Sensed magnetic strength (mT)	Sensed magnetic strength (mT)	Sensed magnetic strength (mT)		Main Sensed magnetic strength (mT)	SD
0.57024	5.5	84.5801	83.6737	72.7972	81.861	83.6737		81.3171	4.8641
1.14048	5.5	80.0482	74.61	62.8272	73.7036	74.61		73.1598	6.29912
1.71072	5.5	68.2654	64.6399	61.0144	63.7335	61.0144		63.7335	3.0061
2.28096	5.5	56.4825	63.7335	42.887	61.0144	58.2953		56.4825	8.08146
2.8512	5.5	50.1379	45.6061	23.8531	43.7933	41.9806		41.0742	10.0929
3.42144	5.5	31.1041	26.5723	12.0703	24.7595	23.8531		23.6719	7.06156
3.99168	5.5	10.2576	15.6958	-15.1209	13.8831	11.1639		7.1759	12.6503
4.56192	5.5	-6.9635	-11.4954	-39.5929	-12.4017	-15.1209		-17.1149	12.9043
5.13216	5.5	-33.2483	-36.8738	-61.3458	-35.9674	-41.4056		-41.7682	11.3315
5.7024	5.5	-62.2522	-57.7203	-93.0688	-57.7203	-60.4395		-66.2402	15.1204
6.27264	5.5	-84.9115	-89.4434	-115.728	-88.537	-90.3497		-93.7939	12.4342
6.84288	5.5	-113.009	-113.009	-141.107	-111.196	-113.915		-118.447	12.7054
7.41312	5.5	-138.387	-138.387	-161.953	-136.575	-138.387		-142.738	10.7702
7.98336	5.5	-152.889	-159.234	-166.485	-159.234	-155.609		-158.69	5.11117
8.5536	-5.5	-169.204	-166.485	-178.268	-166.485	-174.642		-171.017	5.24601
9.12384	-5.5	-175.549	-175.549	-180.987	-176.455	-176.455		-176.999	2.27498
9.69408	-5.5	-176.455	-180.987	-174.642	-178.268	-180.987		-178.268	2.79363
10.2643	-5.5	-174.642	-174.642	-166.485	-178.268	-178.268		-174.461	4.81317
10.8346	-5.5	-166.485	-167.391	-149.264	-166.485	-165.579		-163.041	7.72812
11.4048	-5.5	-150.17	-152.889	-122.073	-153.796	-151.983		-146.182	13.5441
11.975	-5.5	-129.324	-132.043	-87.6306	-132.949	-132.043		-122.798	19.706
12.5453	-5.5	-102.133	-103.945	-54.0949	-103.039	-100.32		-92.7063	21.626
13.1155	-5.5	-69.5032	-71.3159	-15.1209	-69.5032	-69.5032		-58.9893	24.5357
13.6858	-5.5	-32.3419	-31.4355	18.4149	-31.4355	-32.3419		-21.828	22.501
14.256	-5.5	1.19385	7.53845	42.887	4.81934	2.10022		11.7078	17.6056
14.8262	-5.5	37.4487	33.8232	70.9845	32.9169	32.9169		41.618	16.5223
15.3965	5.5	58.2953	69.1718	75.5164	67.359	67.359		67.5403	6.16066
15.9667	5.5	85.4865	79.1419	73.7036	77.3291	78.2355		78.7793	4.28015
16.537	5.5	79.1419	80.0482	78.2355	75.5164	77.3291		78.0542	1.74344
17.1072	5.5	79.1419	78.2355	68.2654	79.1419	80.0482		76.9665	4.90614
17.6774	5.5	70.0781	66.4526	63.7335	69.1718	70.9845		68.0841	2.96482
18.2477	5.5	58.2953	62.8272	55.5762	61.0144	63.7335		60.2893	3.3548
18.8179	5.5	55.5762	52.8571	45.6061	53.7634	57.3889		53.0383	4.50459
19.3882	5.5	42.887	42.887	41.9806	41.9806	45.6061		43.0682	1.48932

## Sheet: Fig2C
Trajectory_1_y (mm)	Trajectory_2_y (mm)	Trajectory_3_y (mm)	Trajectory_4_y (mm)	Trajectory_5_y (mm)	Trajectory_6_y (mm)	Trajectory_7_y (mm)	Trajectory_8_y (mm)		Yaverage (mm)	Ystanerror (mm)			Trajectory_1_x (mm)	Trajectory_2_x (mm)	Trajectory_3_x (mm)	Trajectory_4_x (mm)	Trajectory_5_x (mm)	Trajectory_6_x (mm)	Trajectory_7_x (mm)	Trajectory_8_x (mm)		Xaverage (mm)
0	0	0	0	0	0	0	0		0	0			0	0	0	0	0	0	0	0		0
-0.00904942	-0.0257233	-0.134268	0.0782442	-0.297044	0.239765	0.207784	0.0407938		0.0125627	0.174925			-0.0113366	-2.91717e-05	0.569324	-0.298571	1.09246	0.760028	0.422989	0.474745		0.376201
0.0145589	-0.141413	-0.0942407	0.451242	-0.533652	0.236363	0.232264	0.175293		0.0425519	0.303209			0.597502	0.675293	0.45832	-0.265086	0.981366	0.476246	0.866916	0.505324		0.536985
0.0330198	-0.129588	-0.0635219	0.456544	-0.308156	0.319235	-0.00131162	0.255172		0.070174	0.254374			0.532004	0.673782	0.471583	0.822432	0.969708	0.856158	0.877696	1.33754		0.817613
0.0708241	-0.141278	-0.122862	0.409748	-0.191426	0.105946	-0.237773	0.2685		0.0202101	0.233358			0.569462	0.673178	1.11913	0.517419	1.67767	1.40824	1.64786	1.07603		1.08612
0.0243654	-0.0308976	-0.204876	-0.0847103	-0.270209	0.0608291	-0.27944	-0.0251199		-0.101257	0.133151			1.21554	0.931649	1.02877	0.457471	1.62704	1.36593	1.46002	1.52164		1.20101
0.00601748	0.05005	-0.198554	-0.0733892	-0.236807	0.211318	-0.261094	0.0344382		-0.0585026	0.164777			1.12867	1.29711	1.02893	1.2342	1.88559	2.10116	2.01816	1.8821		1.57199
0.000919205	-0.00650605	-0.134581	-0.142873	-0.292833	0.0236407	-0.144623	0.0851557		-0.0764625	0.123215			1.12071	1.26448	1.47334	1.21982	1.97202	1.96116	1.98476	1.82685		1.60289
0.0936107	0.0215941	-0.212964	-0.049793	-0.240001	0.181216	-0.010007	-0.0428197		-0.0323955	0.141946			1.79605	1.28506	1.40025	1.18966	2.2727	2.60845	2.49497	2.55907		1.95078
0.0985736	-0.239181	-0.0941572	0.177549	-0.225288	0.0363669	0.297225	0.090012		0.0176376	0.190243			1.82814	1.86857	1.70073	1.51772	2.15481	2.16948	2.54292	2.48935		2.03397
0.0863737	-0.226945	-0.0996935	0.330693	-0.190167	0.179177	0.340001	0.0950477		0.0643109	0.219765			1.80737	1.69241	1.85508	2.41192	2.39683	2.87622	2.53249	2.62902		2.27517
0.140659	-0.220238	-0.131634	0.403746	-0.224194	0.242427	0.338624	-0.139699		0.0512114	0.259358			2.12554	1.74737	1.83287	2.04195	3.2483	2.75844	3.43395	3.11242		2.5376
-0.107369	-0.116353	-0.19652	0.331058	-0.16547	0.65307	0.261295	-0.0499438		0.0762211	0.305067			2.4594	2.41138	2.30821	2.22294	2.93056	3.32408	3.36288	3.39977		2.8024
-0.04098	-0.110353	-0.209352	0.163265	-0.206249	0.584563	0.209702	0.0100936		0.0500863	0.265276			2.44619	2.32922	2.2057	2.92908	3.15752	3.06777	3.43614	3.42735		2.87487
-0.0717909	-0.181611	-0.239413	0.0103968	-0.341586	0.852796	0.264003	0.0308222		0.0404522	0.377409			2.4667	2.39136	2.23522	2.85234	3.87089	3.6015	4.53742	3.61924		3.19683
-0.156308	-0.0693345	-0.186323	0.0315089	-0.370652	0.801146	0.230244	0.234546		0.0643534	0.362345			3.24761	2.37265	2.82673	2.87631	3.80234	3.67654	4.12827	3.83233		3.34535
-0.161969	-0.0364651	-0.227607	-0.116206	-0.245283	0.627566	0.275505	0.220619		0.04202	0.306437			3.19007	3.21727	2.80006	3.96075	3.84455	3.66717	4.75453	3.89422		3.66608
-0.131645	-0.124495	-0.205126	-0.0231334	-0.0873963	0.445244	0.219713	0.20332		0.0370602	0.226762			3.161	3.09096	2.78587	3.67417	4.86147	4.33022	4.55986	4.21797		3.83519
-0.179828	-0.20522	-0.309029	0.0695524	-0.0487047	0.35433	0.267982	0.258681		0.0259705	0.249584			3.31673	3.08286	3.56192	3.72827	4.75202	4.24144	4.92733	4.5324		4.01787
-0.0432043	-0.197159	-0.313341	0.0243288	-0.104715	0.491555	0.215301	0.506622		0.0724236	0.305465			3.52595	3.41964	3.41889	4.47411	4.71043	4.98072	4.91964	4.73143		4.2726
-0.0292562	-0.254596	-0.426979	0.0664234	-0.285706	0.778633	-0.0341742	0.600936		0.0519101	0.42779			3.50103	3.65051	3.37557	4.3361	5.63377	4.80311	5.8446	4.79977		4.49306
0.0526936	-0.279359	-0.4141	-0.0804131	-0.330367	0.894304	0.0925492	0.570374		0.0632102	0.458197			3.95848	3.63026	3.37173	4.61848	5.59992	4.76517	5.79115	5.66506		4.67503
0.00355082	-0.237981	-0.311631	-0.264704	-0.471586	1.075	0.0875212	0.517809		0.0497475	0.515175			4.29258	4.0148	4.09814	5.23187	5.86771	5.68308	5.78983	5.49693		5.05937
0.0423151	-0.180135	-0.310467	-0.260468	-0.391805	1.04555	0.123162	0.395761		0.0579891	0.476603			4.26308	4.25321	4.00602	5.12235	6.17693	5.49546	6.81482	5.79955		5.24143
0.0362909	-0.29002	-0.260381	-0.194611	-0.479032	1.12804	0.15643	0.263359		0.0450099	0.502945			4.31158	4.20778	3.99226	5.48688	6.12834	5.91882	6.71811	6.36368		5.39093
0.14556	-0.258433	-0.353304	-0.0727399	-0.463063	0.981243	0.184321	0.310007		0.0591987	0.462508			5.12051	4.22115	4.32342	6.09473	6.52843	5.93277	6.66962	6.35684		5.65593
0.101036	-0.152724	-0.323341	-0.169459	-0.542791	0.955478	0.389165	0.144358		0.0502153	0.466977			5.03463	4.70025	4.71933	6.02522	6.90562	6.26368	7.85611	7.31862		6.10293
0.0725888	-0.22882	-0.459013	-0.131554	-0.49454	1.0493	0.420646	0.205609		0.0542765	0.510863			5.00756	5.0101	4.59889	6.10679	6.79458	6.09291	7.59759	7.01996		6.02855
0.0623843	-0.366052	-0.468391	-0.109463	-0.498367	1.33039	0.136702	0.33653		0.0529664	0.597262			5.42888	4.97156	4.6274	6.99121	7.45471	6.88961	8.02945	6.98776		6.42257
0.0151476	-0.369892	-0.469878	-0.216092	-0.40464	1.48289	0.0117272	0.40552		0.0568478	0.644311			5.69212	4.97319	5.39058	6.81968	7.67048	6.75514	8.02647	7.54566		6.60917
0.0349838	-0.425486	-0.467445	-0.294825	-0.52663	1.53434	0.0294868	0.307496		0.0239897	0.677183			5.6607	5.61531	5.29467	6.82959	7.64145	7.11102	8.37865	7.48661		6.75225
0.021963	-0.45103	-0.430838	-0.48324	-0.675711	1.55668	0.365476	0.500717		0.0505022	0.743234			5.98127	5.64359	5.29198	7.68824	7.7867	7.3107	8.34111	8.20403		7.03095
-0.121644	-0.440096	-0.427492	-0.469457	-0.696233	1.51549	0.59637	0.367608		0.0405681	0.743611			6.2396	5.63085	5.58996	7.62718	8.85333	7.5917	8.95014	8.06152		7.31804
-0.0256768	-0.502919	-0.552578	-0.400122	-0.784647	1.34608	0.654631	0.314704		0.00618454	0.724462			6.24543	5.82904	5.7531	7.71523	8.54498	7.67402	9.09272	8.18176		7.37953
-0.0237128	-0.465078	-0.479942	-0.178452	-0.758219	1.27168	0.699049	0.415833		0.0601445	0.686997			6.25657	5.9341	5.84644	8.35742	8.69963	8.16542	9.15408	8.81466		7.65354
-0.160309	-0.544342	-0.43316	-0.240402	-0.818557	1.30758	0.529543	0.409812		0.00627076	0.696448			6.56763	5.91792	6.13464	8.30313	9.27171	8.13045	9.69473	8.70328		7.84043
-0.17747	-0.545701	-0.432808	-0.072065	-0.994437	1.38747	0.206003	0.489417		-0.0174492	0.728531			6.97829	6.45269	6.12838	8.60258	9.16211	8.43403	10.0975	9.48767		8.16791
-0.194354	-0.554988	-0.542513	-0.146201	-1.00986	1.58909	0.117044	0.439682		-0.0377624	0.793018			6.95706	6.49002	6.53429	9.13134	9.72404	8.85235	9.77414	9.35024		8.35169
-0.10973	-0.591122	-0.59556	-0.288549	-1.03337	1.55181	0.318966	0.388913		-0.0448298	0.802879			7.03595	6.46713	6.44912	9.00193	9.58561	8.85272	10.0653	9.55715		8.37686
-0.0109241	-0.456521	-0.613626	-0.327908	-1.09128	1.66585	0.207253	0.393117		-0.0292542	0.832311			7.78789	7.02035	6.83932	8.98926	9.89614	9.53988	10.5746	10.2173		8.8581
-0.110476	-0.562473	-0.721025	-0.217065	-1.09657	1.7308	0.498357	0.419553		-0.00736241	0.887828			7.60117	7.17857	6.88442	9.86326	10.2286	9.39909	10.4218	9.97421		8.9439
-0.21791	-0.586969	-0.617962	-0.254251	-1.13839	1.77477	0.715815	0.592609		0.0334636	0.936476			7.57166	7.1682	6.86859	9.74457	10.2142	9.8904	11.0532	10.6209		9.14146
-0.210922	-0.565128	-0.519979	-0.295687	-1.05219	1.64749	0.745336	0.406638		0.0194451	0.86692			8.27182	7.17201	7.20833	9.72577	11.0639	9.61092	10.9762	11.1862		9.40189
-0.199421	-0.422826	-0.651327	-0.303024	-1.00996	1.601	0.652433	0.349633		0.00206387	0.833728			8.26713	7.84686	7.13199	10.9432	11.0236	10.5042	11.4377	11.0345		9.77365
-0.0542764	-0.524771	-0.565156	-0.159774	-0.995608	1.53312	0.337367	0.322918		-0.0132725	0.772902			8.29833	7.72444	7.59615	10.622	11.0099	10.2378	11.0992	11.6816		9.78369
0.00458781	-0.519549	-0.669429	-0.0392889	-0.993648	1.65181	0.462318	0.148414		0.00565188	0.816871			8.34996	7.72339	7.65727	10.6193	11.114	11.0077	11.884	11.1957		9.9439
-0.0396448	-0.490659	-0.624115	-0.325086	-1.0742	1.75269	0.233428	0.202102		-0.0456853	0.848697			9.15547	8.30137	7.66519	11.7447	11.961	10.8714	11.7088	11.6973		10.3881
-0.100666	-0.527175	-0.550504	-0.545421	-1.04058	1.82717	0.242675	0.269732		-0.0530961	0.879857			9.03482	8.28375	7.84504	11.6073	11.7323	10.9677	11.9615	11.5462		10.3723
-0.0837076	-0.60983	-0.597042	-0.571892	-1.13502	2.05223	0.584265	0.222654		-0.0172935	0.996486			9.02139	8.29328	7.96432	11.6252	12.1262	11.7842	12.5336	11.5698		10.6147
-0.0713414	-0.524632	-0.540507	-0.396546	-1.01253	2.05853	0.508525	0.485962		0.0634316	0.960286			9.20827	8.32391	8.24967	12.048	12.5352	11.6465	12.5384	11.8496		10.8
-0.139033	-0.609894	-0.577853	-0.396461	-1.08369	1.89443	0.494763	0.645416		0.0284594	0.948723			9.70559	9.08487	8.17019	12.407	12.4876	11.8541	13.0622	12.3493		11.1401
-0.216579	-0.708954	-0.615647	-0.400823	-1.17069	1.8739	0.572545	0.579958		-0.0107863	0.973541			9.64056	8.9995	8.29264	12.3712	13.0211	12.813	13.6609	12.4397		11.4048
-0.0893368	-0.814126	-0.565528	-0.499451	-1.04735	1.85198	0.542633	0.577921		-0.00540683	0.955812			9.63548	8.98322	8.53524	12.7305	13.3702	12.5386	13.1493	12.9077		11.4813
-0.131595	-0.792054	-0.61753	-0.502956	-1.26562	1.89403	0.675777	0.482747		-0.0321497	1.01063			10.3491	9.53985	8.53022	13.4279	13.3417	13.2896	13.5071	12.768		11.8442
-0.221515	-0.939383	-0.479498	-0.365602	-1.26307	2.12973	0.617209	0.680714		0.0198233	1.08676			10.2759	9.47206	9.0036	13.2573	13.5235	12.9645	13.7295	13.4468		11.9592
-0.313067	-0.885373	-0.517491	-0.390374	-1.10937	2.07585	0.647681	0.662027		0.0212356	1.04854			10.2831	9.47864	8.91856	13.4606	14.6054	13.1909	13.5752	13.3713		12.1105
-0.17046	-0.768299	-0.436075	-0.527294	-1.10547	2.20408	0.547292	0.67133		0.0518876	1.06209			10.7622	10.1146	8.92255	14.3664	14.3047	13.6162	14.1393	13.4743		12.4625
-0.38092	-0.901797	-0.477294	-0.643323	-0.979528	2.09393	0.52818	0.697633		-0.00789043	1.04943			10.8949	10.0331	9.5873	14.2074	14.2858	13.4456	14.0866	14.1454		12.5858
-0.361639	-0.865526	-0.592354	-0.568524	-1.06425	2.2514	0.784253	0.648297		0.0289567	1.12021			10.8938	10.0398	9.52325	14.3082	15.1021	14.0929	14.4293	13.9562		12.7932
-0.320129	-0.803648	-0.580085	-0.663656	-1.06098	2.28713	0.609224	0.703509		0.0214208	1.11767			10.9103	10.0616	9.50642	15.2318	15.1109	14.1489	14.1856	14.6184		12.9718
-0.232945	-0.884628	-0.556447	-0.578606	-1.05839	2.21027	1.0214	0.656433		0.0721363	1.1288			11.5923	10.7614	10.2255	15.1143	15.0409	14.3041	14.8249	14.6262		13.3112
-0.301829	-0.885463	-0.655983	-0.680506	-1.0804	2.30207	0.821837	0.915432		0.0543943	1.17869			11.4586	10.6307	10.1873	15.14	15.5379	14.9059	14.9553	14.3847		13.4001
-0.341951	-0.879905	-0.629941	-0.804107	-0.954223	2.33579	0.846605	0.871161		0.0554291	1.18032			11.4309	10.6548	10.1797	16.1331	15.405	14.7411	15.0394	14.927		13.5639
-0.428153	-0.751526	-0.781586	-0.993832	-0.915234	2.46374	1.11425	0.759892		0.0584435	1.25618			11.8266	11.2966	10.295	15.9805	15.6357	15.4921	15.9125	14.6225		13.8827
-0.412915	-0.819897	-0.908546	-0.830467	-1.08274	2.40374	0.931965	0.864972		0.0182645	1.24913			12.0092	11.1298	11.0563	16.0035	15.8328	15.5952	15.5697	15.3798		14.072
-0.358027	-0.786016	-0.929839	-0.743497	-1.2192	2.38248	0.91131	0.699038		-0.0054697	1.23317			12.0006	11.1539	10.9422	16.7425	16.0089	15.68	16.4764	15.4558		14.3075
-0.294081	-0.797687	-0.74119	-0.612459	-1.11621	2.4207	0.662965	0.550531		0.00907031	1.16465			12.159	11.7961	10.984	16.6123	15.983	16.1593	15.9414	15.6632		14.4123
-0.219566	-0.867419	-0.500307	-0.690085	-0.957876	2.38536	0.628185	0.372097		0.018799	1.11258			12.5478	11.6743	11.4181	16.9677	16.7613	16.6466	16.0987	15.7974		14.739
-0.236529	-0.858553	-0.413167	-0.733416	-0.989146	2.35153	0.672357	0.31978		0.0141068	1.10599			12.5392	11.6954	11.2848	16.992	16.6015	16.2054	16.8467	16.2265		14.7989
-0.166066	-0.827482	-0.436887	-0.76796	-1.31037	2.4757	0.769485	0.169942		-0.0117048	1.19277			12.7911	12.0333	11.8314	17.1179	16.8474	16.0716	16.711	15.7758		14.8974
-0.292968	-0.850833	-0.573299	-0.714565	-1.18373	2.60333	0.84288	0.263906		0.0118405	1.23094			13.079	12.4132	11.6288	17.6658	17.5463	16.8934	17.6787	16.5111		15.4271
-0.351727	-0.996066	-0.637486	-0.860056	-1.19146	2.68621	1.01724	0.401029		0.00845991	1.31433			13.0537	12.3941	11.6204	17.5865	17.2678	16.7735	17.2769	16.3825		15.2944
-0.370714	-0.912601	-0.685354	-1.02344	-1.16225	2.7421	1.02567	0.560161		0.0216964	1.34798			13.2462	12.4511	12.0253	17.8904	17.2568	17.2485	18.2451	16.4886		15.6065
-0.324746	-0.943773	-0.552514	-1.04803	-1.14475	2.86844	1.04326	0.613761		0.0639566	1.38206			13.7152	13.1633	12.1075	18.5564	18.0061	17.462	17.7926	17.093		15.987
-0.338344	-1.01492	-0.734818	-1.16439	-1.14009	2.68659	0.941115	0.470648		-0.0367751	1.34453			13.6614	13.0985	12.0978	18.4261	18.1134	17.4221	18.5413	17.2959		16.0821
-0.303576	-1.12331	-0.733902	-0.979289	-1.16361	2.60903	0.779735	0.467029		-0.0559874	1.2991			13.6484	13.0808	12.1599	18.4135	18.0675	18.2903	18.3188	17.1408		16.14
-0.436467	-1.08357	-0.701439	-0.888101	-1.13723	2.59513	0.702817	0.301054		-0.0809768	1.26522			14.3443	13.1324	13.0406	19.6754	18.7052	18.1445	18.9997	17.8161		16.7323
-0.474015	-1.13737	-0.7833	-0.902054	-1.08693	2.67745	0.799142	0.32779		-0.0724113	1.3093			14.3217	13.9458	12.8472	19.3689	18.964	18.4758	18.8886	17.8383		16.8313
-0.479532	-1.23672	-0.816675	-1.02917	-0.962615	2.72595	0.789853	0.455385		-0.0691909	1.34355			14.302	13.8049	12.8606	19.4685	18.9617	18.9567	18.8717	17.8431		16.8836
-0.413867	-1.29325	-0.713202	-1.13425	-1.13761	2.87335	0.91467	0.676239		-0.0284906	1.43809			14.7058	13.7755	12.9396	20.1491	19.4043	18.7941	19.7382	18.8079		17.2893
-0.352563	-1.24603	-0.604162	-1.50171	-1.16237	2.76128	1.10651	0.659946		-0.0423873	1.45986			14.898	14.1886	13.4354	19.7234	19.6495	19.3789	19.5974	18.5561		17.4284
-0.360196	-1.24632	-0.738906	-1.64038	-1.16934	2.80821	1.03124	0.360473		-0.119403	1.47613			14.8788	14.3991	13.3291	20.4544	19.5133	19.5237	19.6334	19.1524		17.6105
-0.312631	-1.2846	-0.774237	-1.27793	-1.27877	2.79228	1.09837	0.310171		-0.0909192	1.44662			14.9078	14.3862	13.9269	20.3012	20.294	19.1328	20.3316	19.1653		17.8057
-0.28918	-1.21058	-0.455753	-0.997462	-1.31633	3.04214	1.21809	0.350472		0.0426752	1.47992			15.524	14.6423	13.8541	20.2657	20.3092	19.2782	20.2867	19.4066		17.9458
-0.323197	-1.09203	-0.4244	-0.990188	-1.39913	3.18874	1.02845	0.14386		0.0165143	1.49568			15.3994	15.0595	13.8612	21.2599	20.2849	20.1221	20.3215	19.7069		18.2519
-0.308818	-1.12404	-0.474969	-0.919352	-1.41654	3.09194	0.80951	0.267492		-0.00934805	1.45024			15.3946	15.0069	14.0843	21.1915	20.8999	19.9535	20.7798	19.5162		18.3533
-0.347642	-1.01863	-0.557445	-1.09852	-1.39077	3.02568	0.879229	0.42794		-0.0100183	1.45014			16.0243	15.0157	14.4054	21.1006	21.0865	20.7102	20.8954	20.2252		18.6829
-0.387377	-1.02441	-0.746507	-1.43882	-1.37577	2.97361	0.837064	0.507882		-0.0817917	1.48647			15.983	15.567	14.439	21.9566	21.1355	20.5151	20.8698	20.0159		18.8102
-0.378993	-1.07777	-0.662531	-1.50064	-1.33383	3.27034	0.770947	0.43708		-0.0594256	1.56878			15.9763	15.4956	14.6801	21.8233	21.3264	20.6465	21.7583	20.4703		19.0221
-0.534803	-1.0884	-0.599862	-1.4499	-1.40616	3.45233	1.03253	0.32351		-0.033845	1.64708			16.6732	15.5302	14.9655	21.8114	22.1939	21.4139	21.6225	20.4927		19.3379
-0.538404	-1.18419	-0.567839	-1.40994	-1.42845	3.60177	1.27585	0.220177		-0.00387849	1.7193			16.5911	16.3116	14.976	22.7517	21.9602	21.1798	21.9536	20.8921		19.577
-0.464958	-1.3367	-0.511434	-1.2529	-1.38163	3.75365	1.36973	0.218355		0.0492648	1.7622			16.5927	16.2286	15.3709	22.8193	21.9992	21.6977	21.8697	21.1417		19.715
-0.457117	-1.34387	-0.527958	-1.00465	-1.45241	3.62315	1.28135	0.302185		0.0525862	1.70087			16.9768	16.2202	15.55	22.7257	22.9566	21.6666	21.9519	21.0918		19.8925
-0.414164	-1.26015	-0.490058	-1.10638	-1.57015	3.51892	0.967797	0.361952		0.000970115	1.65355			17.1536	16.4511	15.4563	23.2537	22.7528	22.3113	22.3553	21.7313		20.1832
-0.450296	-1.22816	-0.513562	-1.41638	-1.6503	3.34658	0.939321	0.339404		-0.0791736	1.64106			17.1409	16.8783	15.4393	23.2354	22.7146	22.0512	22.0065	21.6979		20.1455
-0.524744	-1.25966	-0.661109	-1.48446	-1.88623	3.25359	1.03364	0.482612		-0.130796	1.6823			17.5246	16.8465	15.9804	23.9491	23.9787	22.8352	22.2496	22.2163		20.6975
-0.463999	-1.04434	-0.541512	-1.77617	-1.67312	3.51645	1.36806	0.274027		-0.0425763	1.76679			17.8364	16.8204	16.0439	23.6385	23.5866	22.5223	22.8394	22.2284		20.6895
-0.422097	-1.15373	-0.509786	-1.93013	-1.33717	3.74974	1.48594	0.151308		0.00425905	1.83513			17.8437	17.6222	16.4937	23.774	23.6629	22.5409	22.6481	22.2339		20.8524
-0.445637	-1.20121	-0.450804	-2.03911	-1.39648	3.92071	1.35524	0.0224036		-0.029359	1.89568			17.8424	17.5304	16.4566	24.7694	24.5399	23.3531	23.2	23.0665		21.3448
-0.421905	-1.24625	-0.463073	-1.77326	-1.60508	3.76937	1.31528	0.0610879		-0.0454781	1.83582			18.3073	17.4744	16.4479	24.5702	24.4151	23.2652	23.3343	22.9508		21.3456
-0.346979	-1.15563	-0.409875	-1.67266	-1.83959	3.84628	1.12653	0.166418		-0.0356874	1.84725			18.5165	17.7365	16.6597	24.7106	24.4243	23.9021	23.5099	23.4632		21.6154
-0.369897	-1.15591	-0.388397	-1.4267	-1.82858	3.62281	1.2939	0.210643		-0.00526604	1.7666			18.4996	18.1143	17.1738	25.3235	25.4098	23.6939	24.1167	23.4014		21.9666
-0.316696	-1.35546	-0.538148	-1.60994	-1.8546	3.74512	1.28988	0.318961		-0.0401103	1.85307			18.5295	18.0993	17.0971	25.2962	25.2016	24.3298	23.8426	23.6539		22.0062
-0.366633	-1.3812	-0.560535	-1.87728	-1.95584	3.56835	1.49905	0.439936		-0.0792694	1.88336			19.3731	18.1611	17.1029	25.5354	25.156	24.2612	24.6497	23.8431		22.2603
-0.362582	-1.20506	-0.513731	-1.86382	-1.90514	3.9758	1.5568	0.108715		-0.0261273	1.97078			19.2693	18.8948	17.4485	26.299	26.1917	24.442	24.5429	24.1046		22.6491
-0.33523	-1.29681	-0.52591	-1.92057	-1.98076	4.21895	1.53363	0.066176		-0.0300655	2.06437			19.2581	18.6985	17.8823	26.1591	26.0434	24.9445	24.7632	24.0504		22.7249
-0.455418	-1.28199	-0.581929	-1.97303	-1.84803	4.18653	1.37833	0.108167		-0.0584222	2.0322			19.461	18.6961	17.8142	26.4246	26.0283	24.8576	25.2218	24.3993		22.8629
-0.509369	-1.21807	-0.566734	-1.86981	-1.77339	4.11866	1.39248	-0.144663		-0.0713626	1.98523			20.1971	18.9045	17.8186	27.1099	26.5581	25.5119	25.1779	24.2993		23.1972
-0.522995	-1.38339	-0.575519	-1.77682	-1.92326	4.02708	1.39737	0.15574		-0.0752246	1.98291			20.0288	19.6099	18.5972	26.9493	27.156	25.5616	26.0976	24.9995		23.625
-0.47999	-1.39748	-0.646876	-1.61622	-1.94956	3.99788	1.46329	0.18385		-0.0556391	1.96934			20.0248	19.4921	18.5969	26.9734	27.0132	25.8191	25.963	24.8249		23.5884
-0.480599	-1.30629	-0.739902	-1.63283	-1.98887	4.13878	1.58757	0.36894		-0.00664963	2.03162			20.6416	19.5296	18.5844	28.3305	27.0009	25.9065	25.9368	25.4864		23.9271
-0.543291	-1.33262	-0.712533	-1.72266	-2.16875	4.27885	1.42667	0.427941		-0.043299	2.09632			20.8305	20.2503	18.6231	27.7229	28.1215	26.193	26.5511	25.363		24.2069
-0.616781	-1.18134	-0.508425	-1.88085	-2.15551	4.32989	1.39674	0.421959		-0.0242897	2.10748			20.8308	20.2829	19.4661	28.031	27.9439	26.5852	26.4501	25.9305		24.4401
-0.650842	-1.22668	-0.643274	-2.12066	-2.07446	4.33566	1.69431	0.411167		-0.0343486	2.17028			20.802	20.2561	19.3311	28.241	27.8405	26.5588	27.2039	25.7453		24.4973
-0.649649	-1.20913	-0.551951	-2.09677	-1.8681	4.35267	1.46855	0.250904		-0.0379343	2.11217			21.3037	20.2516	19.2801	28.579	28.4259	27.4799	26.8538	25.7438		24.7397
-0.44669	-1.28067	-0.604675	-2.2012	-1.83484	4.28439	1.32936	0.0997271		-0.0818249	2.08727			21.3284	20.9716	19.8971	28.6487	28.6004	27.1488	27.3838	26.8008		25.0975
-0.413031	-1.35098	-0.742759	-2.26442	-2.05222	4.16944	1.50858	0.0455413		-0.137481	2.11787			21.3225	20.8365	20.1427	28.641	28.5906	27.459	27.5469	26.4879		25.1284
-0.391014	-1.39376	-0.77517	-2.05194	-2.08681	4.47454	1.44727	0.0276504		-0.0936542	2.18136			21.7111	20.8304	20.1289	29.2562	28.3391	27.7333	27.5504	27.0002		25.3187
-0.317281	-1.46241	-0.575979	-1.93304	-2.12245	4.41226	1.6095	0.280809		-0.013573	2.16954			21.9178	21.606	20.1777	29.4238	28.4132	27.7086	28.221	27.1608		25.5786
-0.33529	-1.52702	-0.328542	-1.87656	-2.22831	4.32342	1.64533	0.189546		-0.0171778	2.15379			21.9089	21.558	20.9141	29.3574	29.5761	28.3161	28.1663	27.1582		25.8694
-0.325843	-1.56096	-0.346791	-1.96768	-2.26414	4.55447	1.74216	0.223764		0.00687366	2.25164			21.8972	21.5556	20.8362	29.8777	29.2434	28.484	28.6045	27.5627		26.0077
-0.406352	-1.39752	-0.414328	-2.03027	-2.23903	4.62461	1.69131	0.197488		0.00323995	2.25869			22.5407	21.5509	20.8192	30.0347	29.3266	28.5413	28.4028	27.4993		26.0894
-0.417324	-1.40823	-0.375442	-2.25742	-2.16243	4.28506	1.66112	0.193038		-0.0602041	2.1778			22.4762	22.2337	20.8152	30.1116	30.1918	28.3942	29.1509	28.0748		26.4311
-0.378184	-1.32688	-0.402383	-2.37797	-2.1396	4.28115	1.66334	0.324443		-0.0445107	2.18706			22.554	22.0705	21.5585	30.7084	30.1223	29.384	29.1515	27.8582		26.6759
-0.35333	-1.46677	-0.590422	-2.47417	-2.06678	4.23125	1.61918	0.442659		-0.0822974	2.19366			22.8374	22.0255	21.5212	30.5472	30.0662	28.9414	29.1864	28.6255		26.7188
-0.381017	-1.30606	-0.670686	-2.34401	-1.99843	4.239	1.84186	0.536545		-0.0103508	2.18558			22.8285	22.5734	21.4985	30.8419	30.8368	29.6072	30.0931	28.4391		27.0898
-0.352142	-1.43952	-0.560114	-2.24805	-2.0715	4.36392	1.6947	0.622692		0.00124754	2.20902			23.4464	22.8633	21.5247	31.315	31.0703	29.3542	29.7834	28.6583		27.252
-0.399182	-1.51134	-0.560473	-2.30991	-2.18547	4.6029	1.63384	0.48768		-0.0302449	2.29771			23.4374	22.8275	22.2968	31.2469	30.9562	29.9634	30.3372	28.7909		27.482
-0.455691	-1.39918	-0.631793	-2.32476	-2.39225	4.70447	1.65512	0.328897		-0.0643998	2.34942			23.4055	22.8055	22.204	31.5842	31.2184	29.7797	30.2859	29.0244		27.5384
-0.373608	-1.27073	-0.592014	-2.14549	-2.51803	4.85225	1.80281	0.493435		0.0310778	2.3928			23.7631	23.3409	22.1875	32.1207	32.097	30.0157	30.7944	28.9871		27.9133
-0.418314	-1.23511	-0.461429	-2.32397	-2.37333	5.01193	1.74045	0.415915		0.0445183	2.4276			23.8685	23.5156	22.1668	32.1123	31.7778	30.7028	30.5669	29.9429		28.0817
-0.33926	-1.38825	-0.469885	-2.45373	-2.40853	4.83497	1.80739	0.490583		0.00916132	2.41923			23.8499	23.4975	22.9838	32.3627	32.1081	30.6322	31.3623	29.8049		28.3252
-0.4308	-1.43685	-0.447485	-2.3035	-2.26817	4.77306	1.76237	0.639382		0.0360007	2.36606			24.494	23.4802	22.8707	33.2462	32.7663	31.4088	31.2429	30.0155		28.6906
-0.431519	-1.55773	-0.587107	-2.40564	-2.40366	4.6626	1.87802	0.786486		-0.00731863	2.40259			24.5453	23.9915	22.8679	33.0133	32.5899	31.4404	31.4192	30.18		28.7559
-0.496989	-1.47047	-0.277851	-2.37783	-2.24601	4.64172	2.03321	0.580867		0.0483311	2.36593			24.5336	24.073	23.0779	32.9885	32.59	31.7428	32.12	30.2695		28.9244
-0.487692	-1.51411	-0.324195	-2.365	-2.38164	4.52616	1.87211	0.372753		-0.037702	2.33052			24.5334	24.0306	23.8812	33.7348	33.6981	31.5288	31.9772	30.8981		29.2853
-0.529311	-1.41407	-0.32337	-2.27673	-2.45982	4.73274	1.82216	0.309462		-0.0173689	2.37339			25.2084	24.4867	23.6539	33.8086	33.3982	32.2585	32.3249	30.7495		29.4861
-0.432828	-1.40243	-0.45479	-2.20022	-2.59904	4.58385	1.75688	0.179236		-0.0711673	2.33137			25.1902	24.7555	23.669	33.7722	33.3816	31.7137	33.0244	31.2667		29.5967
-0.512134	-1.46053	-0.480035	-1.92118	-2.6304	4.3241	1.89663	0.255052		-0.0660616	2.25392			25.1982	24.7352	23.9194	34.436	34.4924	32.5733	32.7707	31.2893		29.9268
-0.504719	-1.40404	-0.485797	-1.97938	-2.62782	4.59907	1.93972	0.445881		-0.00213532	2.34211			25.1964	24.7385	24.4555	34.5808	34.4859	32.7074	33.4894	31.9114		30.1957
-0.719961	-1.48322	-0.479263	-2.10602	-2.54752	4.62128	1.9088	0.481228		-0.0405838	2.36315			25.8993	25.4412	24.4026	34.578	34.4801	33.0831	33.1421	31.5813		30.326
-0.708864	-1.57454	-0.177315	-2.18167	-2.40175	4.62712	1.82323	0.369887		-0.0279883	2.34235			25.9312	25.3027	24.378	35.2579	35.1458	33	33.8734	32.0511		30.6175
-0.740003	-1.7193	-0.0411974	-2.29043	-2.43515	4.58944	1.70418	0.38579		-0.0683346	2.35311			25.9001	25.3207	24.6965	35.3516	35.3886	33.0499	33.7272	31.9761		30.6763
-0.793883	-1.79282	-0.11258	-2.52681	-2.56332	4.82944	1.73856	0.354652		-0.108346	2.48396			25.9153	25.7293	25.0216	35.44	35.3399	34.0457	33.9349	32.0033		30.9287
-0.692306	-1.64435	-0.322536	-2.44247	-2.61717	4.67652	2.05515	0.449568		-0.0671992	2.46002			26.7701	25.6608	25.0412	35.881	35.808	33.6581	34.3876	32.7963		31.2504
-0.669295	-1.64529	-0.456448	-2.50613	-2.42805	4.74548	1.88035	0.441442		-0.0797429	2.44186			26.7113	25.694	25.2214	36.4447	36.5393	34.2908	34.2277	32.6788		31.476
-0.65453	-1.55306	-0.44818	-2.39499	-2.28631	4.71803	2.2785	0.397848		0.00716476	2.4382			26.6929	26.402	25.8541	36.2418	36.29	34.2765	34.9088	33.2606		31.7408
-0.638165	-1.55568	-0.413864	-2.21736	-2.44712	4.89974	2.45602	0.382261		0.058229	2.50891			26.8096	26.3194	25.6878	36.5907	36.4586	34.4773	35.1211	33.2498		31.8393
-0.668363	-1.48608	-0.408458	-1.99233	-2.24864	4.97478	2.20658	0.362073		0.0924443	2.43568			27.6575	26.3033	25.7195	37.2608	37.3474	34.9976	35.2446	33.3816		32.2391
-0.709657	-1.40824	-0.344334	-2.1018	-2.19061	4.97189	2.10645	0.587231		0.113867	2.42662			27.5685	26.6892	26.231	37.0733	37.1166	34.9385	35.3164	34.1782		32.389
-0.643616	-1.32364	-0.378838	-2.28495	-2.2106	5.12967	1.96456	0.541275		0.099231	2.47285			27.5625	26.89	26.4398	37.0856	37.1043	35.3855	36.1374	33.9646		32.5712
-0.633624	-1.59929	-0.522421	-2.52714	-2.24614	5.22318	1.76745	0.540508		0.00031689	2.54562			27.6593	26.8863	26.4494	37.8546	38.1144	35.5809	35.9126	34.2539		32.8389
-0.803905	-1.70201	-0.575058	-2.71298	-2.31732	5.21202	1.67341	0.521712		-0.0880157	2.58511			28.3074	26.8776	26.6377	37.665	37.9614	35.6763	36.5032	34.5135		33.0178
-0.844968	-1.69889	-0.520148	-2.70951	-2.45187	5.1782	1.86115	0.285678		-0.112545	2.60444			28.1764	27.4533	27.3501	37.8778	37.9231	36.2205	36.5372	34.8055		33.293
-0.80325	-1.66582	-0.374508	-2.46116	-2.33459	4.93096	1.94083	0.15767		-0.0762321	2.48215			28.1699	27.3316	27.1508	38.7192	39.0282	36.0056	36.6813	35.368		33.5568
-0.775436	-1.65584	-0.213134	-2.32773	-2.31468	4.87951	2.00296	0.155949		-0.0310506	2.44957			28.7212	27.3249	27.137	38.5204	38.9081	36.6907	37.1589	35.2847		33.7182
-0.840949	-1.61523	-0.125047	-2.13975	-2.46754	4.86162	2.25954	0.231449		0.0205123	2.47242			28.6759	28.023	27.6199	38.7546	38.9303	36.8023	37.4883	35.7834		34.0097
-0.8389	-1.66956	-0.134285	-2.22146	-2.48198	5.0836	2.19087	0.294986		0.0279082	2.54469			28.6608	27.9815	27.8144	39.2538	39.1785	37.0619	37.404	35.4633		34.1023
-0.793436	-1.71	-0.291041	-2.35767	-2.33105	5.08483	2.0248	0.508053		0.0168112	2.531			28.7385	27.9742	27.8331	39.3094	40.3335	36.8496	37.5184	36.3829		34.3675
-0.616294	-1.6482	-0.452028	-2.74638	-2.49086	5.12247	1.93248	0.490512		-0.0510371	2.59785			29.3939	28.0047	27.8417	40.0927	40.0593	37.342	38.2345	35.9725		34.6177
-0.651056	-1.553	-0.479967	-2.88006	-2.48062	5.14364	1.88487	0.760722		-0.0319329	2.62119			29.2817	28.8388	28.4836	39.9153	40.1021	37.2228	38.1351	36.6843		34.833
-0.693849	-1.71029	-0.356033	-2.94097	-2.74961	5.37909	1.9667	0.587002		-0.0647451	2.74789			29.2847	28.6929	28.4243	39.871	40.8313	37.6766	38.8031	36.1742		34.9698
-0.704349	-1.73184	-0.335468	-2.67958	-2.83712	5.15893	2.01278	0.17186		-0.118097	2.6571			29.9382	28.6838	28.4169	40.1659	40.7148	37.9292	38.9083	36.8601		35.2022
-0.843774	-1.68691	-0.368602	-2.50216	-2.87838	5.05148	2.05315	-0.362003		-0.192151	2.61337			29.9173	29.0861	29.1356	40.7562	41.3353	37.7661	39.163	36.3988		35.4448
-0.802671	-1.66574	-0.274012	-2.38562	-2.85425	5.18079	1.98931	-0.350204		-0.145299	2.6209			29.9127	29.1374	29.1391	40.612	41.333	38.836	39.5712	36.579		35.6401
-0.863123	-1.86969	-0.257078	-2.35164	-2.79874	5.07247	2.13943	-0.321041		-0.156177	2.61548			30.198	29.0685	29.1399	41.0831	41.3282	38.5007	39.4867	36.4143		35.6524
-0.887532	-1.78679	-0.273861	-2.33965	-2.58254	5.29306	2.22138	-0.156456		-0.0640471	2.64957			30.3708	29.7508	29.2487	41.2458	41.8131	39.008	40.0896	37.2637		36.0988
-0.935944	-1.85525	-0.332576	-2.43387	-2.53568	5.36833	2.2664	0.306338		-0.0190327	2.69466			30.3678	29.6773	29.7678	41.2296	42.3018	39.1045	40.2773	37.333		36.2574
-0.855471	-1.85582	-0.340214	-2.7379	-2.49304	5.61927	2.26663	0.481136		0.0105727	2.80172			30.9519	29.6683	29.6225	41.1494	42.2101	39.2369	40.2184	37.2897		36.2934
-0.870607	-1.7015	-0.26364	-2.7976	-2.47924	5.54244	2.35204	0.544532		0.0408034	2.78336			30.9964	29.8281	29.6374	41.815	42.2995	39.9576	41.2586	37.991		36.723
-0.889686	-1.69989	-0.10609	-2.87104	-2.70271	5.43636	2.35545	0.331321		-0.018286	2.78899			30.9882	30.4424	30.2785	41.6901	43.1382	39.7168	40.8975	38.1086		36.9075
-0.823764	-1.73299	-0.13977	-2.66148	-2.7777	5.48803	2.41475	0.183734		-0.00614932	2.78986			31.1661	30.3045	30.2514	41.9036	42.9169	40.4612	41.3568	38.083		37.0554
-0.917121	-1.76182	-0.201408	-2.46549	-2.86234	5.41181	2.20939	-0.0669937		-0.0817461	2.73542			31.7476	30.3065	30.2301	42.4357	43.0619	40.2361	41.8601	37.8246		37.2128
-0.965408	-1.81244	-0.118502	-2.37778	-2.80385	5.70297	2.24975	-0.108333		-0.0291993	2.81162			31.712	31.0582	30.5633	42.3928	43.8307	40.8077	41.7146	38.7105		37.5987
-0.980916	-1.67471	-0.117211	-2.35047	-2.82909	5.7423	2.4041	-0.141092		0.00661412	2.83051			31.707	30.9319	30.7531	42.636	43.499	40.751	42.5475	38.4423		37.6585
-0.768998	-1.81326	-0.140503	-2.40023	-2.62959	5.843	2.4021	0.146785		0.0799128	2.83992			32.0236	30.908	30.7511	43.4677	44.1225	41.1883	42.3763	38.5928		37.9288
-0.803335	-1.69174	-0.117097	-2.56681	-2.6347	5.62173	2.40242	0.331409		0.0677343	2.79028			32.1681	30.9334	31.1595	43.2352	44.3572	41.2869	42.9742	39.6583		38.2216
-0.857953	-1.84991	-0.0634766	-2.70925	-2.3764	5.55053	2.36891	0.323932		0.0482986	2.7686			32.1462	31.6016	31.4523	43.407	44.322	41.2841	42.8267	39.2441		38.2855
-0.783157	-1.86444	0.0111703	-2.78652	-2.33219	5.70836	2.4244	0.182816		0.0700559	2.82212			32.2545	31.4076	31.4368	44.597	44.4611	42.2107	43.0782	39.9229		38.6711
-0.843216	-1.84231	0.057848	-2.87312	-2.23149	5.66354	2.50009	-0.0361642		0.0493969	2.81959			32.7711	31.4017	31.4495	44.0377	45.4801	42.1836	43.6029	39.6386		38.8206
-0.936868	-1.87929	-0.197863	-2.84898	-2.3557	5.75584	2.56306	-0.0782699		0.002741	2.87402			32.6977	32.0604	32.1854	44.2306	45.2188	42.486	43.5347	40.0173		39.0539
-0.897748	-1.83742	-0.457459	-2.6068	-2.69373	5.67643	2.6147	-0.237343		-0.054921	2.8669			32.9815	32.1824	32.2296	44.9574	45.2321	42.6003	44.5908	40.2527		39.3783
-0.791519	-1.85434	-0.494864	-2.74197	-2.76492	5.88387	2.54861	-0.0325091		-0.0309557	2.94186			33.4058	32.211	32.2022	44.7036	45.9731	43.2907	44.4461	40.4131		39.5807
-0.813367	-1.95755	-0.400617	-2.74113	-2.70734	5.84938	2.4094	-0.00139798		-0.0453284	2.91551			33.3882	32.1945	32.3683	44.6996	45.7786	42.7725	44.5273	40.8304		39.5699
-0.849673	-2.00858	-0.107132	-2.52661	-2.53221	5.97048	2.46215	0.147818		0.0695312	2.90948			33.3702	32.9385	32.6129	45.3551	46.3871	43.3322	45.4027	40.7431		40.0177
-0.801917	-1.97291	-0.103419	-2.45371	-2.24727	5.99624	2.39053	0.246606		0.131768	2.85878			34.175	32.9101	32.61	45.7864	46.2172	43.3008	45.116	41.7157		40.2289
-0.830564	-2.08398	-0.25764	-2.52986	-2.14687	5.93412	2.41653	0.340573		0.105287	2.8583			34.1037	32.8262	33.0551	45.6872	46.8939	43.4046	45.1797	41.4583		40.3261
-0.852646	-1.91448	-0.0740194	-2.58107	-2.21202	5.95247	2.60068	0.230726		0.143706	2.87939			34.0524	32.9229	33.0312	45.9191	46.7723	43.9132	46.4693	41.5425		40.5779
-0.824164	-1.79275	-0.235053	-2.72003	-2.46556	5.86784	2.58842	0.0866622		0.0631714	2.89169			34.1625	33.5163	33.0356	46.9555	46.7492	43.7576	46.161	42.4387		40.8471
-1.01844	-1.93009	-0.148224	-2.83129	-2.57527	6.01545	2.59911	0.0365383		0.0184727	2.98502			34.9689	33.418	33.5681	46.7128	47.7944	44.546	46.6282	42.1548		41.2239
-1.04951	-2.05013	-0.335463	-2.70757	-2.67352	5.90408	2.57562	0.209718		-0.0158467	2.96238			34.8274	33.7472	33.4758	46.7583	47.6887	44.4996	46.5765	42.8821		41.307
-1.04367	-2.10793	-0.375172	-2.9445	-2.81158	5.81605	2.68833	0.19871		-0.0724699	3.00712			34.8367	33.8987	33.4603	47.4897	47.692	44.6035	46.8565	42.7806		41.4523
-0.982602	-2.27419	-0.284702	-2.74385	-2.89703	5.94373	2.59788	0.297032		-0.0429661	3.03057			34.9416	33.9282	34.1494	47.1645	48.2811	45.1461	46.7572	42.8949		41.6579
-0.814553	-2.08668	-0.183226	-2.67295	-2.64903	5.92557	2.5546	0.117854		0.0239474	2.94863			35.5341	33.9088	34.1532	47.8354	48.4139	45.116	47.6093	42.8602		41.9289
-1.04807	-1.85204	-0.146584	-2.65191	-2.44825	6.08583	2.63774	0.204042		0.0975942	2.96496			35.3355	34.5728	34.1261	47.7483	48.4301	45.1172	47.5309	43.5621		42.0529
-1.14972	-2.04925	-0.0466376	-2.73618	-2.24339	6.19379	2.43472	0.0675933		0.0588656	2.98354			35.3668	34.5056	34.3952	47.724	49.1439	45.6881	47.5498	42.7852		42.1448
-0.987488	-1.92762	-0.0714145	-2.71072	-2.21528	6.25968	2.46938	-0.0407044		0.0969795	2.97992			36.0783	34.7308	34.9096	47.7785	49.3036	45.2339	48.5941	43.6081		42.5296
-0.959259	-2.02609	-0.154546	-2.64593	-2.2502	6.28272	2.53591	-0.130797		0.0814766	2.99954			35.9907	34.751	34.8646	48.6352	49.2004	45.9425	48.5631	43.3079		42.6569
-0.974517	-2.06019	-0.188085	-2.67989	-2.51734	6.20477	2.47811	-0.200073		0.00784995	3.01017			36.0142	34.7844	34.8673	48.475	49.3268	46.1147	48.523	43.3068		42.6765
-0.932667	-2.12371	-0.171366	-2.67814	-2.70015	6.16965	2.44817	-0.368582		-0.0446009	3.02491			36.055	35.2559	35.2616	48.5055	50.3957	46.1711	49.7241	43.8719		43.1551
-1.03263	-2.16949	-0.144468	-2.70334	-2.88698	6.07533	2.29971	-0.0358685		-0.0747164	3.01405			36.9171	35.2137	35.4703	49.6585	50.1247	47.0013	49.2154	44.3523		43.4942
-1.07064	-2.14284	-0.117157	-2.52854	-2.89553	6.09787	2.55862	0.13915		0.00511519	3.0303			36.8092	35.2977	35.4504	49.408	50.0858	46.9228	50.1452	43.8329		43.494
-1.04674	-2.0887	-0.151803	-2.58586	-2.7387	6.23715	2.6916	0.16848		0.0606792	3.06627			36.8117	35.6801	35.7144	49.4249	50.5257	46.9917	49.75	44.4118		43.6638
-0.980073	-2.14417	-0.226758	-2.43665	-2.73651	6.19798	2.78801	0.462387		0.115525	3.05498			36.9993	35.5839	36.0297	50.4522	50.9762	47.8213	50.064	44.1901		44.0146
-1.01506	-2.15722	-0.286362	-2.49375	-2.71338	6.2851	2.94328	0.600328		0.145366	3.10998			37.4683	35.6891	36.0166	50.2823	50.8488	47.689	49.9302	44.7024		44.0783
-1.10772	-2.01548	-0.290569	-2.57225	-2.64373	6.44085	3.0648	0.570175		0.180759	3.16049			37.371	36.2008	36.0044	50.2901	51.1529	48.682	50.5073	44.5962		44.3506
-1.04802	-2.10213	-0.334328	-2.80099	-2.66404	6.32946	2.96498	0.526936		0.108982	3.1534			37.629	36.1359	36.8044	51.4306	52.0625	48.2168	50.3	45.0201		44.6999
-1.10039	-2.03447	-0.390383	-2.85304	-2.7229	6.0472	2.75883	0.47742		0.0227833	3.05801			38.1176	36.2916	36.7437	51.2486	51.7982	48.8797	50.9509	45.3239		44.9193
-1.14385	-2.20683	-0.332306	-2.7052	-2.80928	6.12165	2.64871	0.248868		-0.0222778	3.0717			38.0488	36.6693	36.7158	51.2038	52.3546	48.5401	50.8195	45.2474		44.9499
-1.14263	-2.09573	-0.107098	-2.69452	-2.76833	6.12944	2.5321	0.0886547		-0.0072632	3.03838			38.0366	36.6631	36.9634	52.1203	52.4881	49.39	51.5799	46.1464		45.4235
-1.14438	-2.26403	-0.245346	-2.71753	-2.84188	6.03642	2.55771	0.300918		-0.0397648	3.0476			38.4439	36.8232	37.0792	52.0988	52.4847	48.9317	51.5691	45.9096		45.4175
-1.00695	-2.32696	-0.261751	-2.93997	-2.87691	6.16337	2.58803	0.56742		-0.0117146	3.12646			38.7311	37.1386	37.069	52.0707	53.3735	49.1545	51.5615	46.1194		45.6523
-1.04546	-2.40943	-0.184875	-2.7634	-2.95419	6.18696	2.81181	0.639612		0.0351287	3.15957			38.6598	37.1015	37.4309	52.5794	53.2987	49.7155	52.6041	46.5894		45.9974
-1.02145	-2.30939	-0.225657	-2.93189	-2.94312	6.26512	2.79673	0.454533		0.010609	3.18399			38.6529	37.3849	37.8224	52.8836	53.373	49.604	52.3002	46.4051		46.0533
-1.13741	-2.31541	-0.247326	-2.84369	-2.79803	6.35527	2.87871	0.473628		0.0457174	3.19633			39.3185	37.6875	37.7763	52.7971	54.3956	50.1135	52.7241	47.5977		46.5513
-1.17409	-2.3864	-0.218628	-2.80246	-2.94448	6.33342	2.80401	0.301946		-0.0108338	3.20067			39.3981	37.6846	37.7335	53.0712	53.9835	49.9787	52.9258	47.1149		46.4863
-1.01203	-2.3805	-0.138337	-2.61793	-2.69204	6.34978	2.96163	0.221928		0.0865619	3.15982			39.3286	37.9065	38.7273	54.0637	54.0783	50.7733	53.079	47.5437		46.9376
-1.02827	-2.43992	-0.243278	-2.48267	-2.72459	6.31791	3.14988	0.283555		0.104076	3.17329			40.1022	38.2462	38.4702	53.6797	54.8938	50.5195	53.9137	47.3205		47.1432
-1.04215	-2.53851	-0.155728	-2.52357	-2.81186	6.3016	3.22237	0.371494		0.102955	3.20661			40.084	38.2348	38.5338	54.0597	54.6946	50.7285	53.6949	48.006		47.2545
-1.2523	-2.50659	-0.0745629	-2.81814	-2.95161	6.20595	3.20551	0.526327		0.0418213	3.24175			40.0149	38.6002	38.9728	54.6529	54.9898	51.1994	53.8321	47.6778		47.4925
-1.19969	-2.57848	-0.242357	-2.83275	-2.99789	6.41427	3.09766	0.576999		0.0297191	3.29984			40.032	38.5915	39.3693	54.4177	55.6762	51.4802	54.7852	48.4934		47.8557
-1.02005	-2.58869	-0.261265	-2.9453	-3.27145	6.46873	3.08126	0.405561		-0.0163999	3.35278			40.6829	38.9922	39.3423	55.0068	55.6343	51.5229	54.5564	47.7677		47.9382
-1.16751	-2.38562	-0.267259	-2.98045	-3.13452	6.4682	2.74576	0.177674		-0.0679666	3.27775			40.59	38.8121	39.3465	54.8291	55.7252	51.4662	55.3739	48.3808		48.0655
-1.21546	-2.30471	-0.366308	-2.9951	-2.92468	6.23299	2.61336	0.0406931		-0.114903	3.16281			40.5429	38.792	40.0466	55.221	56.9263	52.2243	55.221	47.8784		48.3566
-1.19068	-2.28383	-0.439921	-2.79684	-3.01843	6.182	2.57665	0.0938777		-0.109646	3.12888			41.1196	39.2591	40.1221	55.4003	56.5717	52.0445	55.8205	48.3448		48.5853
-1.23649	-2.28765	-0.484213	-2.81986	-3.03533	6.16387	2.73092	0.29702		-0.0839661	3.15424			41.1962	39.2412	40.1198	55.4098	56.5715	52.4849	55.6771	48.1122		48.6016
-1.2095	-2.21437	-0.376908	-2.79698	-3.01668	6.19081	3.06133	0.543953		0.0227069	3.19423			41.1976	39.2549	40.1002	56.2742	57.0651	52.2553	56.0787	48.1062		48.7915
-1.18246	-2.25578	-0.121995	-2.76677	-3.12453	6.31784	3.22389	0.562673		0.0816085	3.26215			41.2273	39.6554	40.6138	56.2033	57.1805	52.8504	56.2477	48.9677		49.1183
-1.2669	-2.36609	-0.122607	-2.83923	-3.05984	6.20426	3.18827	0.496643		0.0293137	3.24125			41.9915	39.5989	40.7796	56.3192	57.4396	52.4728	56.1918	48.8797		49.2091
-1.35083	-2.49327	-0.239384	-2.86242	-2.88629	6.44493	3.13424	0.436013		0.0228743	3.29868			41.9159	39.8296	40.7681	56.9313	57.2449	52.9447	57.2976	49.0407		49.4966
-1.36464	-2.33207	-0.204928	-3.06199	-2.75435	6.38068	2.91473	0.324364		-0.012277	3.24296			41.9209	39.8305	40.7678	56.7921	57.6103	53.0188	57.0163	49.6535		49.5763
-1.13496	-2.31266	-0.370045	-3.10645	-2.80976	6.31771	2.80371	0.180267		-0.0540249	3.2094			42.4588	40.1851	41.4078	56.8651	58.1532	53.1255	57.6034	49.4785		49.9097
-1.12562	-2.25869	-0.415863	-2.81571	-2.72541	6.41587	2.62826	0.106636		-0.0238163	3.16173			42.4387	40.0907	41.2881	57.6903	58.036	53.8497	57.5385	50.0825		50.1268
-1.23306	-2.1345	-0.390821	-2.72949	-2.94893	6.33943	2.55289	0.174774		-0.0462151	3.14176			42.4007	40.3789	41.3152	57.5529	58.2884	53.5982	57.5259	49.905		50.1207
-1.21339	-2.2695	-0.203012	-2.59093	-3.08511	6.39144	2.65253	0.207558		-0.0138017	3.18081			42.4124	40.4195	42.1513	57.5441	58.5011	54.542	58.5874	50.3907		50.5686
-1.25937	-2.32299	-0.214409	-2.61631	-3.29811	6.46456	2.86609	0.353277		-0.00340932	3.27066			43.1658	40.4099	41.894	58.3423	58.663	54.2487	58.1514	50.1697		50.6306
-1.35243	-2.28648	0.0410135	-2.57983	-3.329	6.49103	2.83216	0.555751		0.0465263	3.27856			43.0379	40.7869	41.9579	58.2876	59.2403	54.3428	58.8654	51.0961		50.9519
-1.37873	-2.39974	-0.0218718	-2.50278	-2.9806	6.72106	2.87873	0.686309		0.125297	3.30828			43.0315	40.7108	42.1935	58.3134	59.087	55.1347	58.7939	50.9089		51.0217
-1.45013	-2.34029	-0.15284	-2.55771	-3.09629	6.37785	3.06043	0.669283		0.0637893	3.25556			43.4783	41.167	43.014	58.8996	59.7877	54.9506	59.028	50.9358		51.4076
-1.45475	-2.34622	-0.297454	-2.55712	-3.00396	6.4015	3.17728	0.379505		0.0373494	3.26189			43.399	41.1243	42.8106	59.292	59.6694	55.5886	59.3629	51.841		51.636
-1.44929	-2.28899	-0.257451	-2.80736	-3.15118	6.44352	3.14211	0.488775		0.015018	3.31331			43.6351	41.1138	42.7953	59.1412	59.8154	55.7761	59.3515	51.5349		51.6454
-1.38124	-2.09128	-0.301054	-2.85879	-3.16812	6.31671	2.94433	0.291898		-0.0309433	3.23439			43.8526	41.7253	43.2539	59.515	60.4015	55.5847	60.166	52.2067		52.0882
-1.1351	-2.22472	-0.400279	-2.86023	-3.1424	6.24883	2.92728	0.411798		-0.0218536	3.21239			43.9186	41.5287	43.9061	59.8852	60.2998	56.1438	60.0922	52.2576		52.254
-1.0709	-2.17603	-0.381909	-3.11404	-2.92085	6.13174	3.10288	0.480791		0.00645926	3.20074			43.9405	41.9706	43.6756	60.1188	60.9063	55.9459	60.4643	52.2586		52.4101
-1.06965	-2.28759	-0.408433	-3.00235	-2.96213	6.13678	2.90856	0.617836		-0.00837278	3.18104			44.6219	41.9907	43.6798	60.0455	60.7866	56.3756	60.9023	52.936		52.6673
-1.14486	-2.26701	-0.510984	-2.8617	-3.03747	6.23552	2.98718	0.560725		-0.00482388	3.21261			44.5377	42.0342	44.4148	60.1197	61.073	56.6901	60.8692	52.848		52.8233
-1.26094	-2.31324	-0.438442	-2.77376	-3.04899	6.64009	3.05597	0.457814		0.0398135	3.33274			44.5537	42.2199	44.4996	60.7576	61.5375	56.7925	61.3083	52.9929		53.0828
-1.34204	-2.28663	-0.537168	-2.71322	-3.14596	6.7094	3.27756	0.530922		0.0616084	3.393			45.0509	42.2083	44.4862	60.6265	61.4248	57.4051	61.6801	53.547		53.3036
-1.46035	-2.27755	-0.518672	-2.7814	-3.15782	6.88425	3.26267	0.159604		0.0138427	3.45085			45.0904	42.7225	44.5971	60.7654	61.6665	56.843	61.3763	53.6979		53.3449
-1.58381	-2.29926	-0.374025	-2.73061	-3.05557	6.79996	3.38595	0.0964437		0.0298841	3.43166			45.0578	42.6656	45.2016	61.5644	62.4085	57.4816	61.8256	53.8081		53.7516
-1.36378	-2.25393	-0.444063	-2.70128	-3.10827	6.94679	3.2771	0.235592		0.0735208	3.4456			45.541	42.9541	44.9975	61.4782	62.2897	57.143	62.4205	53.8159		53.83
-1.46309	-2.34164	-0.439633	-2.82515	-3.26672	7.1596	3.26407	0.311844		0.0499099	3.5549			45.7664	42.9234	44.9853	61.4519	62.371	57.9403	62.1119	54.6161		54.0208
-1.47227	-2.45395	-0.415014	-2.86043	-3.32888	7.19485	3.08296	0.569541		0.0395998	3.56986			45.7298	43.1029	45.0506	61.8073	63.3888	57.6453	62.6723	54.2331		54.2037
-1.22464	-2.39463	-0.368764	-2.83438	-3.40964	7.21386	3.11764	0.773403		0.109106	3.57155			45.6554	43.2018	45.6545	62.488	63.162	57.8515	62.6121	54.7782		54.4255
-1.32969	-2.40198	-0.430612	-2.85734	-3.21479	7.15075	3.29005	0.880868		0.135906	3.56186			46.2594	43.1933	45.5502	62.3523	63.1489	57.9896	63.0175	54.9414		54.5566
-1.20619	-2.37671	-0.340947	-2.84295	-2.94954	7.14941	3.35325	0.778597		0.195616	3.51853			46.3971	43.6915	45.5423	62.4463	63.9438	58.2706	62.9618	54.9423		54.7745
-1.38116	-2.44402	-0.0863195	-2.86252	-2.91717	6.86408	3.5687	0.566632		0.163528	3.47544			46.4298	43.6533	46.5579	63.126	63.962	58.2927	63.7074	55.9556		55.2106
-1.34658	-2.4172	-0.20481	-2.90458	-3.05758	6.8779	3.35384	0.519139		0.102516	3.46869			46.4347	43.6451	46.3011	62.9061	63.9569	58.747	63.6476	55.6906		55.1661
-1.29006	-2.29357	-0.344443	-2.8469	-2.99129	6.68084	3.33153	0.423616		0.0837156	3.3796			46.9785	44.2501	46.2781	63.4278	64.7879	58.9354	63.9396	55.782		55.5474
-1.33289	-2.50695	-0.533814	-2.73169	-3.32768	6.8115	3.22878	0.23097		-0.0202214	3.45902			46.8985	44.1978	46.7052	63.7895	64.7545	58.8107	64.0335	56.414		55.7005
-1.38648	-2.48817	-0.670125	-2.76764	-3.3045	6.62078	3.38388	0.350006		-0.0327819	3.43389			46.9894	44.2014	47.0419	63.7397	64.81	59.5888	64.9142	56.2291		55.9393
-1.23067	-2.35395	-0.74134	-2.72869	-3.25727	6.65652	3.37721	0.363536		0.0106692	3.41231			47.496	44.4797	47.0033	63.8494	65.4667	59.2614	64.567	56.9699		56.1367
-1.41847	-2.3379	-0.662885	-2.78736	-3.23393	6.80092	3.38064	0.390261		0.0164109	3.46361			47.4972	44.7135	47.0275	64.9962	65.5792	59.7681	64.9919	56.8001		56.4217
-1.34737	-2.25335	-0.565516	-2.72237	-3.05197	6.82673	3.41322	0.582804		0.110272	3.43168			47.4876	44.7536	47.635	64.6403	65.6385	59.852	65.1288	57.2978		56.5542
-1.29769	-2.29901	-0.498107	-2.93384	-2.9522	7.01036	3.25083	0.440447		0.0900994	3.47198			48.1406	44.7332	47.4637	65.0127	65.4887	60.0045	65.1077	57.1997		56.6439
-1.40496	-2.27734	-0.556362	-3.03032	-3.08404	7.0507	3.2627	0.448065		0.0510568	3.51936			48.1122	44.9042	47.716	65.3322	65.4235	59.7932	65.8926	57.7041		56.8598
-1.4266	-2.16895	-0.369409	-3.10318	-2.848	7.16031	3.25128	0.428457		0.115489	3.51598			48.1252	45.3562	48.2252	65.3518	66.266	60.7366	65.7779	57.6813		57.19
-1.42676	-2.18212	-0.400303	-2.94797	-3.02443	7.21582	3.30066	0.399664		0.116821	3.54176			48.1682	45.3321	48.1215	65.8835	65.9926	60.4467	66.5697	57.6679		57.2728
-1.54253	-2.09522	-0.412912	-2.84417	-3.259	7.12917	3.27561	0.18773		0.0548368	3.52979			48.8297	45.4308	48.1222	65.8104	65.9802	61.4259	66.5972	58.7162		57.6141
-1.50604	-2.0823	-0.405361	-2.92868	-3.29531	7.15938	3.34567	0.302481		0.073731	3.55975			48.6429	45.8598	48.7387	66.1878	67.1783	60.9489	66.4916	58.4831		57.8164
-1.58849	-2.23352	-0.46888	-2.91838	-3.31081	6.9246	3.25443	0.394885		0.00672923	3.50321			48.6278	45.824	48.8614	66.322	66.9785	61.7254	67.5452	58.904		58.0985
-1.61509	-2.30131	-0.403294	-2.9755	-3.3022	6.7006	3.26227	0.477791		-0.0195929	3.45566			49.1079	45.9919	48.8415	66.3668	66.969	61.6627	67.2391	58.7127		58.1114
-1.50819	-2.429	-0.307612	-2.92687	-3.01832	6.68363	3.19913	0.689941		0.0478374	3.40817			49.2959	46.1409	48.8528	66.9129	67.8853	61.8463	67.6537	59.4135		58.5002
-1.54439	-2.44915	-0.208022	-2.91601	-2.77789	6.46452	3.38374	0.654907		0.0759638	3.34384			49.2727	46.5189	49.5707	67.3261	68.0689	62.0141	67.7975	59.3587		58.741
-1.37072	-2.30074	-0.29583	-2.91934	-2.74604	6.2157	3.40549	0.653808		0.080292	3.24986			49.8134	46.3689	49.4538	67.2864	67.9718	61.9992	67.8002	59.6033		58.7871
-1.35177	-2.20011	-0.370147	-2.87059	-2.73335	5.76474	3.41435	0.717806		0.0463661	3.11458			49.7428	46.3757	49.4311	67.3849	68.3598	62.7921	68.664	60.2782		59.1286
-1.3926	-2.23515	-0.341655	-2.93024	-3.00965	5.71544	3.42845	0.558413		-0.0258741	3.14922			49.7348	46.8484	50.1594	68.5292	69.0678	62.4295	68.6356	59.8644		59.4087
-1.22158	-2.22916	-0.37664	-2.99606	-3.12163	5.79272	3.36574	0.242414		-0.0680233	3.16747			50.0687	46.7619	50.1095	68.2427	68.8642	62.9411	68.6377	60.283		59.4886
-1.29207	-2.09252	-0.393304	-2.9299	-3.21723	5.78917	3.28445	0.212056		-0.0799192	3.14946			50.3885	47.0869	50.0971	68.3028	68.9091	62.5268	69.8222	60.3773		59.6888
-1.38247	-2.53604	-0.382821	-3.01609	-3.39408	6.0262	3.42326	0.15185		-0.138774	3.31681			50.3467	47.1239	50.1222	69.1198	69.7878	63.1255	69.3406	60.3433		59.9137
-1.48558	-2.46357	-0.250245	-2.96818	-3.33894	5.96827	3.41893	0.298241		-0.102634	3.28658			50.3522	47.3457	50.8574	69.0384	69.4493	62.7393	70.0914	61.2754		60.1436
-1.61765	-2.56519	-0.253158	-3.00093	-3.20952	5.99754	3.33278	0.41255		-0.112948	3.28881			51.1083	47.5199	50.7117	69.0624	69.4458	63.1707	70.2031	61.1981		60.3025
-1.66875	-2.38881	-0.283054	-2.92237	-3.04174	6.0787	3.42103	0.495465		-0.038693	3.27875			51.1054	47.6445	50.6668	69.6732	70.5473	63.4785	70.6793	61.274		60.6336
-1.63603	-2.22005	-0.286443	-3.02193	-3.37128	6.11596	3.53118	0.477959		-0.0513297	3.34379			51.0939	47.7974	51.2272	69.5653	70.3391	63.4023	70.8832	61.8894		60.7747
-1.48834	-2.18534	-0.330888	-3.20573	-3.47771	6.30461	3.51465	0.445287		-0.0529331	3.41736			51.0912	47.7751	51.1749	70.135	70.3958	64.0442	70.8219	61.8036		60.9052
-1.15928	-2.13734	-0.399541	-3.05177	-3.32063	6.26906	3.65177	0.297598		0.0187339	3.36227			51.904	48.2884	51.1436	70.3992	71.2575	64.3069	71.3897	62.4716		61.3951
-1.16878	-2.32018	-0.474698	-3.10272	-3.59546	6.1245	3.63719	0.312152		-0.0734997	3.38741			51.7265	48.3348	51.7961	70.3383	70.9247	64.5468	71.4034	62.3155		61.4233
-1.24458	-2.32884	-0.395527	-2.99098	-3.49788	6.04965	3.62099	0.353877		-0.0541613	3.34069			51.7272	48.3312	51.811	70.4423	70.957	64.246	71.6918	62.6442		61.4813
-1.36322	-2.13529	-0.411063	-2.69653	-3.19241	6.01004	3.22933	0.417928		-0.0176522	3.17964			52.1838	48.4891	51.7904	71.6044	72.3251	64.508	72.5121	63.0466		62.0574
-1.70074	-2.21777	-0.401744	-3.07256	-3.14467	5.84848	3.04669	0.429002		-0.151663	3.18005			52.411	48.4477	51.814	71.2984	72.0299	65.1742	72.4473	63.0218		62.0805
-1.84138	-2.1548	-0.329161	-3.07332	-3.37839	6.08769	3.15137	0.302484		-0.154441	3.29269			52.3844	48.9467	52.6349	71.3964	72.02	64.8679	72.6622	63.7556		62.3335
-1.66545	-2.14963	-0.519431	-3.08759	-3.28446	6.10381	3.03846	0.343787		-0.152564	3.26028			52.7303	48.8642	52.484	71.7437	72.9448	65.8405	73.3501	63.5878		62.6932
-1.46274	-2.0838	-0.510512	-3.17642	-3.39597	6.08276	3.48196	0.168568		-0.11202	3.32559			52.9273	48.8693	52.5521	71.9346	72.7446	65.6866	73.1806	63.9151		62.7263
-1.49802	-2.05296	-0.680174	-3.23568	-3.4387	6.14074	3.58004	0.248562		-0.117024	3.37413			52.9106	49.3634	52.8916	71.9924	72.705	65.7096	73.9387	64.636		63.0184
-1.44744	-2.01881	-0.603311	-3.39151	-3.4461	6.33957	3.6318	0.229308		-0.0883125	3.44928			52.906	49.3648	53.429	71.9926	73.5466	66.3359	74.0103	64.5305		63.2645
-1.3009	-1.93528	-0.491763	-3.20862	-3.3652	6.20236	3.55269	0.438499		-0.0135247	3.3505			53.2824	49.3763	53.3035	72.821	73.4916	66.233	73.9605	65.1518		63.4525
-1.23752	-2.09713	-0.369557	-3.15625	-3.36896	6.04589	3.63468	0.461422		-0.0109284	3.32423			53.6634	49.5716	53.3021	72.7125	73.475	66.9334	74.2189	65.1557		63.6291
-1.51129	-2.18458	-0.27488	-3.05674	-3.19475	5.90046	3.49135	0.235507		-0.0743652	3.24474			53.5948	50.0319	54.1225	72.7286	74.2531	66.904	74.9371	65.1712		63.9679
-1.60847	-2.22519	-0.315623	-3.08984	-3.38204	5.82745	3.33955	0.00346957		-0.181337	3.23976			53.6054	50.0147	54.0641	73.4993	74.1465	66.9606	74.563	66.0841		64.1172
-1.46127	-2.2913	-0.425325	-3.00033	-3.5073	5.85964	3.30022	-0.000778022		-0.190806	3.24708			54.3656	50.4059	54.053	73.346	74.1442	68.3141	75.1959	65.8588		64.4604
-1.45206	-2.34159	-0.436442	-3.10489	-3.32671	5.92787	3.21124	-0.0875877		-0.201271	3.24311			54.2803	50.2869	54.0001	73.3419	74.7785	67.8875	75.0318	66.1962		64.4754
-1.45726	-2.22102	-0.480424	-3.16353	-3.21273	5.87363	3.13837	-0.10326		-0.203276	3.19924			54.2723	50.2902	54.8755	74.2654	75.0647	67.9358	75.5679	66.0623		64.7918
-1.30675	-2.02212	-0.514868	-3.18749	-3.20946	5.91828	3.48908	-0.0911233		-0.115557	3.24309			54.3883	50.7859	54.8109	74.1709	75.038	68.4485	75.1578	66.4654		64.9082
-1.29569	-2.03167	-0.470646	-3.38139	-3.14914	5.81616	3.75499	-0.00495102		-0.095292	3.27837			54.9973	50.6635	54.7939	74.2433	75.4267	68.4349	76.045	66.4661		65.1338
-1.47508	-1.99338	-0.378419	-3.33926	-3.26897	5.80637	4.18524	0.108148		-0.0444183	3.36697			54.852	50.9468	54.8018	75.1267	76.2075	68.4678	75.8606	66.7289		65.374
-1.5017	-2.09568	-0.459182	-3.27089	-3.1186	5.85147	4.15741	0.190972		-0.0307741	3.35591			54.8602	51.0382	55.4278	75.0958	75.8272	68.5313	75.8595	67.5102		65.5188
-1.40343	-2.15543	-0.557039	-3.253	-3.21572	6.00077	3.81265	0.0650295		-0.088269	3.34528			55.49	51.04	55.5061	75.1036	76.1598	69.1673	76.4212	67.2196		65.7634
-1.70119	-2.19009	-0.686695	-3.29468	-3.29134	5.95213	3.4397	0.0654701		-0.213337	3.31123			55.5524	51.4934	55.5325	75.652	76.6096	68.9656	76.7509	68.116		66.0841
-1.61576	-2.15452	-0.675214	-3.28406	-3.30993	5.99171	3.56378	0.139672		-0.16804	3.33475			55.4602	51.4281	55.5484	75.9595	76.4043	69.9145	76.5272	68.0213		66.1579
-1.51976	-2.05151	-0.436096	-3.2779	-3.42251	6.08624	3.41414	0.102047		-0.13817	3.33216			55.5091	51.4597	56.1924	75.7631	76.6845	69.4575	76.5746	68.0101		66.2064
-1.49592	-2.04651	-0.525584	-3.18227	-3.40245	6.12204	3.56638	-0.038332		-0.125332	3.34835			56.2494	51.7453	56.027	76.0181	76.6882	69.8707	77.4814	69.0402		66.64
-1.52006	-2.10966	-0.587127	-2.9405	-3.25511	6.29077	3.68771	0.0500188		-0.0479958	3.37015			56.187	51.8011	56.0058	76.936	77.1167	69.9957	77.3986	68.7681		66.7761
-1.59467	-2.16134	-0.772575	-3.06034	-3.11857	6.33813	3.81801	0.0215374		-0.0662272	3.41461			56.2038	51.9855	56.7767	76.6601	77.4377	70.3438	77.3461	68.9861		66.9675
-1.6107	-2.165	-0.747038	-3.33275	-3.11004	6.45939	3.89434	-0.0489467		-0.0825922	3.49401			56.5129	51.9731	56.6998	76.9914	77.3658	70.3401	78.3043	69.8203		67.251
-1.56639	-2.19989	-0.602962	-3.2591	-3.17017	6.5367	3.87413	-0.0470965		-0.0543474	3.506			56.5956	52.2005	56.6627	77.6249	77.7787	70.1992	78.0476	69.5918		67.3376
-1.59665	-2.25147	-0.585218	-3.29546	-3.04229	6.65339	3.52603	-0.203504		-0.0993967	3.47931			56.6036	52.3752	56.7649	77.4788	78.1565	71.2743	78.3726	70.1507		67.6471
-1.67119	-2.19406	-0.447661	-3.32918	-2.9424	6.79343	3.34471	-0.089248		-0.0669494	3.48175			57.0094	52.6026	57.8082	77.5772	78.053	71.1571	78.8295	70.9165		67.9942
-1.56825	-2.36743	-0.447729	-3.09302	-2.98562	6.5755	3.29359	-0.273961		-0.108365	3.39772			57.1856	52.6302	57.4827	78.4171	78.435	71.5577	78.6371	70.5405		68.1107
-1.6749	-2.20183	-0.340906	-3.10832	-2.91563	6.71923	3.23329	-0.333576		-0.0778309	3.4142			57.1732	52.494	57.4938	78.2746	79.3956	71.4138	79.4475	71.1897		68.3603
-1.50709	-2.45	-0.345036	-3.14938	-2.95746	6.39188	3.29343	-0.31564		-0.12991	3.35358			57.3042	52.9384	58.0911	78.2784	79.0465	72.2074	79.2234	71.2491		68.5423
-1.30169	-2.33116	-0.489182	-3.20142	-3.0265	6.73575	3.55364	-0.186718		-0.03091	3.48061			57.9467	53.2059	58.007	79.2514	79.3935	71.7745	79.6323	71.2523		68.8079
-1.47107	-2.2216	-0.609992	-3.27025	-3.07187	6.83615	3.53434	0.112408		-0.0202367	3.5221			57.875	53.2446	58.3546	79.1742	79.5369	72.5759	79.5827	72.1036		69.056
-1.50766	-2.04118	-0.604421	-3.33625	-2.97826	6.76848	3.66444	0.183341		0.0185621	3.50666			57.8569	53.4318	58.3034	79.1804	80.3465	72.4027	80.2924	72.0428		69.2321
-1.46049	-2.00375	-0.487399	-3.1525	-3.09097	6.87078	3.55493	0.1845		0.0518876	3.49971			58.3725	53.427	58.4756	79.5198	80.0156	72.9332	79.9336	72.425		69.3878
-1.64466	-2.16148	-0.417761	-3.32978	-3.18238	6.87374	3.50233	0.10003		-0.0324941	3.55131			58.2982	53.8163	58.7072	79.9382	79.9331	72.6059	80.6364	72.2881		69.5279
-1.82908	-2.27648	-0.460948	-3.37421	-3.21482	6.82471	3.4864	-0.371489		-0.151991	3.56863			58.209	53.608	58.699	79.9001	80.8174	73.4239	80.6188	73.2234		69.8125
-1.78933	-2.31672	-0.569315	-3.29472	-3.31211	6.82627	3.50447	-0.529822		-0.185161	3.57779			58.9135	53.6518	59.248	80.102	80.6228	72.8698	80.6546	73.0433		69.8882
-1.75946	-2.23663	-0.525164	-3.17476	-3.27828	6.805	3.40759	-0.522461		-0.16052	3.5292			58.8475	54.2557	59.2544	80.878	80.7686	73.3835	81.6146	73.0735		70.2595
-1.74008	-2.26393	-0.794913	-2.968	-3.23861	6.54152	3.36357	-0.352312		-0.181594	3.42362			58.8464	54.1345	59.2949	80.7271	81.3126	73.3917	81.4365	74.0596		70.4004
-1.64387	-2.13068	-0.736918	-3.00858	-3.36704	6.91421	3.39752	-0.269366		-0.10559	3.53566			58.97	54.2517	59.2531	80.7813	81.2702	73.1432	81.463	73.8556		70.3735
-1.71199	-2.12758	-0.65559	-3.13525	-3.2722	6.90319	3.41635	-0.140536		-0.0904509	3.53966			59.6522	54.5582	59.9496	81.6439	81.5521	73.3216	82.6666	74.1281		70.934
-1.82642	-2.16641	-0.478939	-3.13845	-3.19632	6.91106	3.45227	-0.0548903		-0.0622615	3.54517			59.6141	54.5493	59.9881	81.4846	82.2965	74.1756	82.2035	74.6272		71.1174
-1.75278	-2.16898	-0.614719	-3.08185	-3.33865	6.93513	3.19543	-0.0746062		-0.112628	3.52562			59.6379	54.8273	60.0686	81.4685	82.0981	73.9649	82.6032	74.5035		71.1465
-1.77517	-2.21677	-0.529872	-2.74571	-3.3159	6.79556	3.22117	-0.49789		-0.133072	3.45465			60.0332	54.7745	60.0611	82.4999	82.0307	74.2389	83.1592	75.4527		71.5313
-1.90181	-2.14523	-0.482493	-2.81956	-3.16987	6.41223	3.21552	-0.659435		-0.193831	3.33895			59.9839	55.1132	60.6143	82.5437	83.3603	74.7407	83.0708	75.1983		71.8282
-1.60866	-2.1412	-0.508535	-2.79385	-3.25131	6.54203	3.13204	-0.595663		-0.153142	3.35054			60.2963	55.0834	60.5964	82.5117	83.0558	74.6897	83.1905	75.7947		71.9023
-1.66097	-2.08774	-0.606485	-2.90333	-3.3472	6.55726	2.96413	-0.505424		-0.19872	3.35605			60.2562	55.1831	60.5981	82.665	83.0963	75.4983	83.6415	76.0483		72.1234
-1.72396	-2.10283	-0.569823	-2.96873	-3.40948	6.53517	2.87413	-0.440836		-0.225794	3.35755			60.2495	55.5492	60.9092	83.3242	83.9032	75.1793	83.6271	76.0096		72.3439
-1.60555	-2.09068	-0.557087	-2.94003	-3.38303	6.60385	2.61547	-0.250663		-0.200965	3.32821			60.9363	55.55	61.233	83.2303	83.6006	75.2647	84.3552	76.6453		72.6019
-1.68405	-2.00991	-0.583728	-2.92378	-3.26545	6.78075	2.73331	-0.199692		-0.144068	3.37536			60.8531	55.9241	61.2222	83.3603	84.211	75.9807	84.0316	76.9752		72.8198
-1.70196	-1.99273	-0.59622	-2.96042	-3.13022	6.85269	2.87146	-0.340299		-0.124712	3.40129			60.8263	55.8358	61.2549	84.1981	84.2281	75.7823	84.2842	77.1164		72.9408
-1.65521	-1.95081	-0.439765	-2.96071	-3.13505	6.70553	2.90622	-0.433206		-0.120376	3.35549			60.8173	56.0067	62.1009	84.058	84.2272	76.5296	85.0659	77.8472		73.3316
-1.69706	-2.14039	-0.531051	-2.9983	-3.1262	6.60746	3.08636	-0.530133		-0.166163	3.37534			61.5342	56.1251	61.9657	84.0503	84.6062	76.3032	84.828	77.6645		73.3846
-1.75287	-2.10923	-0.584603	-2.94824	-3.24165	6.48002	3.08332	-0.526257		-0.199937	3.34916			61.5098	56.1785	61.9559	84.8544	85.1919	76.8998	85.7342	78.0381		73.7953
-1.73864	-2.07273	-0.585064	-2.97194	-3.42735	6.25665	2.99756	-0.481987		-0.252938	3.29701			61.5165	56.5469	62.1972	84.8669	85.0903	76.9394	85.7115	78.443		73.914
-1.61044	-2.10076	-0.56644	-3.08697	-3.11004	6.18402	3.04384	-0.561423		-0.226026	3.25012			61.538	56.4807	62.5305	84.8685	85.2732	76.9202	85.52	78.416		73.9434
-1.52107	-2.06307	-0.577769	-2.85553	-3.227	6.24631	2.99306	-0.6064		-0.201433	3.24013			62.3101	56.8268	62.5051	85.1703	86.052	77.7664	86.5801	79.2582		74.5586
-1.73408	-2.02294	-0.564279	-2.81278	-3.23458	6.25022	2.95501	-0.762519		-0.240744	3.24493			62.2001	56.8448	62.7014	85.9353	85.8973	77.5849	86.4656	79.064		74.5867
-1.69447	-1.97915	-0.671601	-2.77274	-3.16016	6.38465	2.90317	-0.723819		-0.214266	3.25714			62.194	57.0197	63.288	85.788	86.114	77.9373	86.5316	79.1085		74.7476
-1.52793	-2.14913	-0.676829	-2.79598	-3.00813	6.34743	2.97211	-0.650482		-0.186118	3.24141			62.6337	57.1986	63.1765	85.8498	86.8273	78.1956	87.4837	80.2958		75.2076
-1.56854	-2.11766	-0.606155	-2.69049	-3.06235	6.3142	2.97314	-0.574898		-0.166593	3.22371			62.5217	57.213	63.1787	86.8062	86.596	78.1299	87.2688	79.8813		75.1995
-1.73525	-1.9507	-0.517271	-2.80253	-3.10589	6.22313	2.86565	-0.712987		-0.216981	3.19946			63.1016	57.363	63.93	86.7501	87.2651	78.9839	87.4297	80.5431		75.6708
-1.76126	-2.00698	-0.517436	-2.82978	-3.1189	6.2632	2.72874	-0.742681		-0.248138	3.20414			62.9523	57.7833	63.9704	86.7303	87.161	78.6977	88.2706	80.5761		75.7677
-1.74163	-2.18379	-0.558238	-2.78171	-3.1156	6.22518	2.74413	-0.762619		-0.271783	3.2034			62.9481	57.6846	63.9641	87.3082	87.1473	79.2574	88.1123	80.7186		75.8926
-1.67995	-1.90016	-0.566746	-2.78225	-2.94394	6.23328	2.84496	-0.642379		-0.179648	3.16823			63.5062	58.1782	63.9738	87.4213	88.1072	79.2111	88.8266	81.5174		76.3427
-1.80633	-1.93382	-0.570089	-2.87257	-2.95897	6.32313	2.90659	-0.501039		-0.176637	3.22416			63.6451	58.1433	64.5895	87.4097	88.0787	79.2096	88.7271	81.2481		76.3814
-1.85791	-1.9394	-0.696935	-2.73556	-2.90769	6.32539	2.90143	-0.553024		-0.182963	3.20944			63.6515	58.1344	64.3754	87.6899	88.0883	80.0223	88.7816	81.5415		76.5356
-1.5651	-2.12507	-0.678896	-2.83909	-2.77018	6.30272	2.8371	-0.338513		-0.147129	3.18199			63.8598	58.4902	64.3618	88.4811	88.6549	79.8631	89.8919	81.4307		76.8792
-1.67351	-1.95418	-0.564124	-3.04446	-2.94235	6.24792	2.80794	-0.418123		-0.192611	3.19962			63.8131	58.3638	65.2511	88.2724	88.8115	80.1319	89.5543	81.7144		76.9891
-1.63344	-2.03802	-0.600671	-3.0313	-2.90641	6.14711	2.9813	-0.511461		-0.199111	3.19459			64.0216	58.9972	65.0911	88.9046	88.9161	80.8216	90.3281	81.6061		77.3358
-1.67894	-2.08818	-0.620496	-2.80541	-3.10355	5.94667	2.91976	-0.543346		-0.246686	3.13421			63.9364	58.8533	65.0786	89.3154	89.3392	80.716	89.9478	82.6671		77.4817
-1.73766	-2.00066	-0.636363	-2.94329	-2.98454	5.78057	2.804	-0.581055		-0.287376	3.06948			64.5292	58.8512	65.3685	89.1727	89.6662	81.33	90.1738	82.5626		77.7068
-1.76802	-1.87479	-0.603639	-2.78824	-2.8423	5.73147	2.45877	-0.589944		-0.284587	2.96295			64.4037	59.2552	65.9027	89.7909	89.6322	81.4459	90.847	82.5679		77.9807
-1.67957	-1.92858	-0.658413	-2.86689	-2.6758	5.67526	2.57821	-0.545395		-0.262649	2.95089			64.4292	59.2564	65.8328	89.7464	90.0727	81.6234	90.8247	83.6051		78.1738
-1.62403	-1.96253	-0.567432	-2.84282	-2.74323	5.87343	2.51003	-0.443335		-0.224989	3.00016			64.6668	59.3614	65.8424	89.8238	90.3665	82.2698	91.4862	83.3707		78.3985
-1.63244	-2.04913	-0.412912	-2.68317	-2.9794	5.89854	2.59386	-0.547512		-0.226519	3.03599			64.8575	59.681	66.3058	89.8422	90.3793	82.0086	91.3997	83.9183		78.549
-1.68294	-2.10899	-0.38002	-2.62699	-3.1217	5.96013	2.54523	-0.660779		-0.259507	3.0699			64.8401	59.9173	66.3571	90.1336	91.2276	82.4773	91.5213	84.1148		78.8237
-1.73966	-2.26369	-0.385379	-2.69026	-3.1636	6.10269	2.62093	-0.628981		-0.268494	3.15042			65.2148	59.8605	66.3551	90.2135	91.183	82.6246	92.1835	84.3434		78.9973
-1.81693	-2.04255	-0.423246	-2.69478	-3.19184	5.96008	2.62251	-0.427391		-0.251767	3.09787			65.1636	59.9943	66.7222	90.4575	91.1772	82.6746	91.9109	84.9355		79.1295
-1.75692	-1.76146	-0.548428	-2.82223	-2.8685	5.78069	2.68624	-0.519924		-0.226316	3.0042			65.5141	60.7789	67.0725	90.4918	92.0263	83.4989	92.5162	84.7511		79.5812
-1.421	-1.88252	-0.586115	-2.72663	-2.82075	5.73042	2.8403	-0.687178		-0.194184	2.98504			65.6154	60.6278	67.045	90.781	91.9054	83.3608	92.3634	85.3676		79.6333
-1.45891	-2.04171	-0.64465	-2.85795	-2.77915	5.83678	3.00623	-0.687424		-0.203348	3.06714			65.6094	60.6614	67.0419	90.8481	91.9058	84.0043	93.2356	85.551		79.8572
-1.47151	-1.93761	-0.756616	-2.80798	-2.80307	5.84611	2.99991	-0.691219		-0.202746	3.06033			66.1424	61.2723	67.8895	90.853	92.3524	83.9096	92.9847	85.5423		80.1183
-1.54216	-1.97321	-0.665833	-2.78538	-2.7482	5.84057	3.01579	-0.477046		-0.166933	3.05282			66.0061	61.1715	67.7767	91.1468	92.584	84.2102	93.6063	86.5757		80.3846
-1.65492	-1.98824	-0.67306	-2.68026	-2.86811	5.96604	2.95881	-0.44116		-0.172613	3.09052			66.1577	61.1988	67.7432	91.7932	92.4331	84.4307	93.4248	86.284		80.4332
-1.59589	-2.02581	-0.66372	-2.76163	-2.86179	5.75522	2.72241	-0.673772		-0.263124	3.00813			66.4112	61.6074	67.9774	91.7113	92.9381	84.7222	94.074	86.7788		80.7775
-1.68708	-2.09136	-0.598527	-2.84215	-2.93692	5.73879	2.67566	-0.611413		-0.294126	3.02504			66.4059	61.5645	68.6775	91.8145	92.9976	84.661	93.7203	87.014		80.8569
-1.56087	-2.00599	-0.687861	-2.68175	-3.08237	5.59666	2.5131	-0.647473		-0.319569	2.94877			66.7652	62.1371	68.409	92.9294	93.1141	85.2108	94.3652	86.8952		81.2282
-1.60504	-1.75271	-0.787762	-2.79515	-2.91376	5.71565	2.47603	-0.666469		-0.291151	2.95531			66.9306	62.0466	68.3994	92.5833	93.4457	84.6918	94.343	87.7593		81.275
-1.61873	-1.68805	-0.703025	-3.0169	-2.72372	5.7431	2.5293	-0.501026		-0.247381	2.96711			66.9209	62.0175	68.8736	92.8535	93.4716	85.0208	94.4026	87.6141		81.3968
-1.44704	-1.78083	-0.6414	-2.90232	-2.48782	5.84124	2.52152	-0.376299		-0.159118	2.94489			67.255	62.5169	69.0279	93.6702	94.0967	84.8911	95.0531	88.1716		81.8353
-1.48983	-1.89465	-0.670944	-2.88208	-2.50048	5.96186	2.61033	-0.451791		-0.164697	3.00388			67.1865	62.7717	69.0193	93.4321	94.0196	85.5783	94.9979	87.9858		81.8739
-1.46199	-1.96489	-0.529277	-2.76259	-2.54682	6.20849	2.58701	-0.634591		-0.138082	3.06791			67.2018	62.7224	69.0164	93.4845	94.2841	85.2691	95.4282	88.7888		82.0244
-1.66851	-1.99237	-0.448756	-2.79297	-2.6503	6.44132	2.723	-0.640291		-0.12861	3.18395			67.5165	62.7314	69.1945	94.4047	95.1317	85.7215	95.8881	88.7104		82.4124
-1.4741	-1.91699	-0.442592	-2.88181	-2.75271	6.33951	2.72759	-0.65248		-0.131699	3.15871			67.9704	63.4604	69.902	94.1907	94.7662	85.801	95.6277	88.8949		82.5767
-1.27573	-1.82639	-0.534149	-2.86697	-2.66659	6.19139	2.84256	-0.629026		-0.0956137	3.10103			67.8654	63.4901	69.8379	94.2391	94.8509	85.7278	96.475	89.3158		82.7252
-1.40681	-1.8871	-0.527415	-2.62018	-2.58048	5.87055	2.96969	-0.671309		-0.106631	2.99964			67.9596	63.5263	69.8393	95.3149	95.5005	86.578	96.2366	89.1651		83.015
-1.26682	-1.80635	-0.427245	-2.5767	-2.71547	5.66966	3.05659	-0.726908		-0.099157	2.95202			67.8609	63.5192	69.9565	95.1272	95.6018	86.3115	96.4415	90.0682		83.1108
-1.43774	-1.54266	-0.544685	-3.03122	-2.70017	5.68023	2.79574	-0.479182		-0.157461	2.9601			68.4983	64.1933	70.6255	95.1528	95.4971	86.5954	97.2445	89.915		83.4652
-1.38191	-1.70416	-0.602491	-3.15827	-2.79555	5.69587	2.79025	-0.499299		-0.206946	3.00242			68.4596	64.2357	70.5567	96.2439	95.7196	87.2989	96.9638	90.2494		83.7159
-1.43584	-1.77738	-0.668172	-3.25212	-2.82304	5.76155	2.74475	-0.661419		-0.263959	3.04308			68.4726	64.2471	70.5595	96.0302	96.0196	87.0469	97.3386	90.5538		83.7835
-1.66281	-1.81581	-0.738309	-3.19052	-2.99432	5.76387	2.60098	-0.65502		-0.336492	3.05341			68.8385	64.2417	70.951	96.0138	95.9602	87.9385	97.7268	90.4097		84.01
-1.73786	-1.78723	-0.749452	-3.0121	-2.83333	5.73897	2.50727	-0.550792		-0.303067	2.99207			68.7732	65.0638	71.215	96.8726	96.8568	87.7172	97.55	91.4382		84.4359
-1.65671	-1.87914	-0.861058	-2.85576	-2.71769	5.71182	2.58072	-0.527396		-0.275652	2.9644			68.996	64.9131	71.2394	96.7851	96.8747	88.0004	98.4454	91.1866		84.5551
-1.59137	-1.89974	-0.511012	-2.7805	-2.73231	5.56869	2.52431	-0.628549		-0.25631	2.89954			68.8711	65.001	71.461	96.76	96.8582	88.0412	98.3064	91.8382		84.6421
-1.61697	-1.82219	-0.676386	-2.64724	-2.63402	5.53966	2.58774	-0.708916		-0.24729	2.87193			69.2243	64.9958	71.9712	97.3796	97.0144	88.5203	98.3459	92.2881		84.9675
-1.68832	-1.78089	-0.706622	-2.7133	-2.44784	5.74748	2.48972	-0.622633		-0.215301	2.90626			69.1161	65.6735	71.8506	97.5577	97.7865	88.111	99.3491	92.1935		85.2048
-1.55675	-1.80429	-0.732535	-2.74732	-2.54896	6.00298	2.45777	-0.669249		-0.199795	2.98724			69.5959	65.6734	71.8423	97.5428	97.5172	88.7531	99.108	92.8059		85.3548
-1.61307	-1.83737	-0.727311	-2.82014	-2.66247	6.12494	2.53397	-0.637348		-0.204848	3.06024			69.542	65.6648	72.4814	98.1532	98.0327	88.5451	99.3483	92.3707		85.5173
-1.53212	-1.88531	-0.85813	-2.97325	-2.76923	6.16691	2.43272	-0.75485		-0.271658	3.09551			69.7426	65.8063	72.4382	98.1544	98.3712	88.764	99.9866	92.8489		85.764
-1.70812	-1.75868	-0.852995	-2.99402	-2.80113	6.14245	2.42272	-0.839748		-0.29869	3.09699			69.7698	66.228	72.4305	98.2727	98.2542	88.6429	99.8744	92.9981		85.8088
-1.61774	-1.94628	-0.587997	-2.88742	-2.80347	6.10355	2.20773	-0.899025		-0.303832	3.05063			70.0534	66.1443	72.835	98.425	98.2447	89.3987	100.365	93.2243		86.0863
-1.52252	-1.94315	-0.384415	-2.79809	-2.7634	6.04485	2.4059	-0.877564		-0.229799	3.03277			70.0674	66.2672	73.296	98.4019	99.1998	89.0518	100.578	94.0093		86.359
-1.52216	-1.89568	-0.449271	-2.47754	-2.83355	5.98789	2.34465	-0.823568		-0.208653	2.97518			70.0727	66.6956	73.165	99.3442	99.0159	89.2839	100.569	93.8269		86.4967
-1.50442	-1.91281	-0.538184	-2.51696	-2.88399	5.95411	2.1879	-0.763441		-0.247225	2.95675			70.5935	66.6558	73.1732	99.1263	99.0045	90.2105	101.302	94.457		86.8153
-1.45438	-1.75555	-0.562701	-2.45339	-2.6821	5.9142	2.21837	-0.720045		-0.186949	2.89986			70.4899	66.6909	73.5026	99.1962	100.054	89.9808	101.207	94.5391		86.9576
-1.23308	-1.46242	-0.788524	-2.50888	-2.58887	6.05595	2.24181	-0.816789		-0.1376	2.91532			70.6014	67.5284	73.7866	99.6027	99.8575	90.5801	101.215	94.8539		87.2531
-1.34215	-1.44686	-0.89302	-2.60788	-2.6222	6.05035	2.33159	-0.908743		-0.179864	2.9515			70.8131	67.3395	73.787	99.8988	99.9605	90.5671	102.194	95.3114		87.4839
-1.34931	-1.49793	-0.894375	-2.68839	-2.45423	5.78799	2.32373	-1.01411		-0.223327	2.86967			70.9054	67.3483	74.1259	99.8183	100.495	90.615	102.037	95.2614		87.5757
-1.53622	-1.81881	-0.6824	-2.70885	-2.72772	5.58718	2.39154	-0.938881		-0.304269	2.87822			71.2128	67.9096	74.3665	100.392	100.378	91.689	102.15	95.621		87.9648
-1.67377	-1.81661	-0.644465	-2.58867	-2.57236	5.66502	2.29125	-0.850405		-0.273751	2.8611			71.2429	68.2331	74.376	100.958	100.454	91.3549	103.156	95.7149		88.1863
-1.47528	-1.77694	-0.623606	-2.58308	-2.2651	5.74393	2.44216	-0.777872		-0.164473	2.85035			71.4312	68.2086	74.3549	100.762	101.127	91.6199	102.898	95.7459		88.2685
-1.4853	-1.67676	-0.582278	-2.49946	-2.35969	5.66582	2.31816	-0.762718		-0.172779	2.80281			71.5719	68.1913	74.6751	100.961	101.005	92.4243	103.664	96.0747		88.5709
-1.45741	-1.65144	-0.685155	-2.51098	-2.37073	5.70294	2.33036	-0.740225		-0.17283	2.816			71.5578	69.037	75.0144	101.994	101.005	92.1983	103.362	95.9904		88.7699
-1.44753	-1.55365	-0.863593	-2.65132	-2.47586	5.67174	2.24108	-0.576918		-0.207006	2.81819			71.9762	68.8786	75.0688	101.733	101.565	93.0069	103.603	96.4501		89.0352
-1.29176	-1.49025	-0.887426	-2.67243	-2.61978	5.5044	2.5472	-0.672638		-0.197836	2.81851			71.8521	68.8566	75.1325	101.736	101.596	92.5959	103.704	96.3038		88.972
-1.24214	-1.45937	-0.936777	-2.37374	-2.5215	5.42021	2.69292	-0.849467		-0.158733	2.76956			72.2623	69.1715	75.7135	102.851	101.648	92.9219	103.828	96.8586		89.4068
-1.36293	-1.25833	-0.912437	-2.45799	-2.39145	5.26149	2.70066	-0.786982		-0.150997	2.71103			72.1234	69.4706	75.5659	102.635	102.335	93.5643	103.939	96.6177		89.5313
-1.33673	-1.35968	-0.944332	-2.43356	-2.23051	5.37337	2.85502	-0.85004		-0.115808	2.75329			72.1255	69.3419	75.582	102.648	102.448	93.3548	104.463	97.2965		89.6576
-1.17842	-1.37337	-0.797122	-2.56147	-2.36627	5.22386	2.61461	-0.85774		-0.161991	2.69182			72.1904	69.3578	75.9896	103.375	102.409	94.208	104.422	97.1484		89.8875
-1.26425	-1.52199	-0.802562	-2.6002	-2.37274	5.38295	2.23505	-0.656437		-0.200022	2.70006			72.9078	70.2972	75.9312	103.384	102.619	94.0351	105.112	97.6216		90.2384
-1.2922	-1.54374	-0.850862	-2.68304	-2.52091	5.46345	2.28838	-0.75291		-0.236477	2.7655			72.9734	70.074	75.9201	103.361	103.558	94.1819	104.773	97.9704		90.3516
-1.20964	-1.52479	-0.682396	-2.56599	-2.55145	5.28559	2.30163	-0.661993		-0.20113	2.69119			72.8898	70.0647	76.679	104.436	103.262	95.2402	105.496	97.9781		90.7558
-1.18073	-1.53063	-0.726075	-2.6259	-2.40623	5.13634	2.40169	-0.959522		-0.236381	2.66118			72.9265	70.1665	76.5365	104.306	103.262	94.7824	105.325	98.5263		90.7289
-1.15706	-1.55176	-0.745278	-2.73526	-2.28761	5.07492	2.5851	-0.961193		-0.222267	2.67216			73.6709	70.9014	76.5317	104.281	104.283	95.3971	105.667	98.7728		91.1881
-1.43909	-1.49274	-0.627974	-2.83686	-2.36412	5.21454	2.6958	-1.08207		-0.241563	2.7644			73.545	70.619	76.7295	104.972	104.215	95.286	106.088	98.8966		91.2938
-1.21114	-1.31452	-0.60182	-2.8364	-2.51329	5.38633	2.72306	-1.01147		-0.172406	2.80641			73.8867	70.6141	77.3411	105.089	104.227	95.6441	106.077	99.3342		91.5267
-1.22982	-1.26171	-0.687031	-2.90674	-2.65012	5.43311	2.54962	-1.1323		-0.235624	2.82605			73.8376	70.7928	77.2921	105.069	104.504	95.6927	107.098	99.2193		91.6882
-1.14455	-1.38061	-0.763687	-2.84909	-2.69131	5.37687	2.36545	-0.97357		-0.257564	2.77959			74.19	71.5222	77.3228	105.49	105.184	95.669	106.687	100.249		92.0393
-1.10937	-1.50516	-0.737886	-2.72473	-2.69729	5.05881	2.31583	-0.880139		-0.284992	2.66779			74.2245	71.3598	77.9916	106.196	105.073	95.7397	107.242	99.7571		92.1979
-1.11419	-1.37867	-0.708871	-2.71272	-2.51946	4.85431	2.43347	-0.979341		-0.265683	2.59757			74.2303	71.4991	77.899	105.95	105.081	96.4762	107.032	100.434		92.3252
-1.2247	-1.56611	-0.697871	-2.61022	-2.29572	4.96986	2.46698	-1.02769		-0.248185	2.61512			74.8167	72.0843	77.903	106.488	105.571	96.3968	107.471	100.367		92.6372
-1.32395	-1.47919	-0.701942	-2.23548	-2.0329	5.11829	2.4831	-1.0835		-0.156947	2.58852			74.7405	71.9072	78.4227	107.347	105.661	96.6147	107.643	100.84		92.897
-1.24399	-1.25876	-0.768492	-2.42814	-2.32438	5.0432	2.44364	-1.02388		-0.1951	2.59588			74.7064	71.8854	78.5379	107.007	105.585	97.3175	107.701	101.047		92.9734
-1.22152	-1.05881	-0.726221	-2.59417	-2.3132	5.2599	2.60253	-1.04172		-0.136649	2.68851			75.132	72.4913	78.5096	107.327	106.031	97.2586	108.543	101.015		93.2886
-1.22494	-1.1848	-0.763181	-2.68878	-2.3026	5.28117	2.53191	-1.15745		-0.188581	2.7091			75.1709	72.3218	78.5951	107.692	106.739	97.5532	108.295	102.101		93.5585
-1.1918	-1.22229	-0.789947	-2.80678	-2.28958	4.9353	2.34627	-1.16371		-0.272817	2.59889			75.4076	72.3624	79.4119	107.672	106.577	97.6833	109.029	101.586		93.716
-1.24102	-1.26527	-0.901316	-2.77836	-2.34129	5.00413	2.35051	-1.26703		-0.304956	2.63444			75.3843	73.0804	79.2705	108.53	106.58	97.4339	108.869	102.447		93.9493
-1.25879	-1.48505	-0.898578	-2.92669	-2.41117	5.27539	2.40583	-1.23213		-0.316399	2.7597			75.4353	72.9711	79.2577	108.501	107.495	97.6201	108.947	102.304		94.0666
-1.09034	-1.15728	-0.759263	-2.85425	-2.35705	5.33343	2.35874	-1.20284		-0.216108	2.72264			75.7462	72.9176	79.4326	108.551	107.29	98.5799	110.071	102.49		94.3848
-1.07054	-1.06658	-0.599431	-2.63712	-2.34316	5.32043	2.48596	-1.25123		-0.145208	2.69846			75.7432	73.4371	79.7916	108.969	107.243	98.3614	109.664	103.02		94.5287
-1.15404	-1.10043	-0.698239	-2.48659	-2.29994	5.279	2.36482	-1.31042		-0.175729	2.65743			75.7771	73.7702	79.6877	108.915	107.928	98.7081	110.467	102.92		94.7716
-1.12813	-1.05988	-0.717842	-2.36279	-2.1963	5.19765	2.3042	-1.10332		-0.133303	2.5834			75.8107	73.6929	79.855	109.495	108.336	98.6785	110.342	103.905		95.0144
-1.18419	-1.2363	-0.631766	-2.64004	-2.16911	5.12051	2.35129	-0.9797		-0.171163	2.60435			76.275	73.7659	80.5319	109.3	108.229	98.9914	110.549	103.748		95.1738
-1.25854	-1.39956	-0.648077	-2.679	-2.24793	4.68022	2.24177	-1.04318		-0.294288	2.49337			76.2394	74.5405	80.4536	109.306	108.498	98.9625	110.998	103.871		95.3587
-1.14387	-1.4423	-0.5792	-2.50666	-2.11082	4.40724	2.34771	-1.00995		-0.254731	2.38745			76.512	74.3737	80.452	110.02	109.658	99.3527	111.025	104.71		95.7628
-1.18573	-1.32314	-0.566336	-2.66383	-2.212	4.62026	2.44869	-0.972814		-0.231861	2.48784			76.7076	74.3915	80.8534	109.982	109.331	99.187	111.533	104.561		95.8183
-1.12208	-1.30366	-0.405786	-2.53142	-2.19288	4.83671	2.67421	-1.04395		-0.136109	2.55865			76.7418	74.6962	81.169	109.976	109.465	99.7907	111.939	105.123		96.1126
-1.09423	-1.33423	-0.415681	-2.40354	-1.89907	4.87628	2.51821	-0.88673		-0.0798725	2.48965			77.0241	75.0699	81.0995	111.046	110.413	99.6055	111.731	104.995		96.373
-1.02981	-1.1783	-0.37777	-2.37069	-1.94645	4.84964	2.38675	-1.05674		-0.0904216	2.45727			76.9998	74.9904	81.1111	110.712	110.201	100.081	112.728	105.647		96.5588
-0.878849	-1.18077	-0.289943	-2.45511	-1.8779	4.95102	2.39307	-1.08304		-0.0526909	2.48409			77.2641	74.9839	81.711	110.59	110.245	100.141	112.645	105.652		96.654
-0.974586	-1.17614	-0.32649	-2.54668	-1.83005	4.71329	2.31985	-1.21582		-0.129579	2.42649			77.252	75.6472	81.636	111.556	111.259	100.087	112.834	105.96		97.0289
-1.00027	-1.2487	-0.519217	-2.56229	-1.95941	4.5369	2.43196	-1.24359		-0.195576	2.41934			77.2479	75.5784	81.5151	111.655	110.95	100.95	113.336	106.809		97.2551
-1.04923	-1.16401	-0.531314	-2.48665	-1.92716	4.49191	2.25516	-1.28724		-0.212318	2.36628			77.7965	75.6208	82.1159	111.675	110.96	100.815	113.211	106.522		97.3396
-1.02226	-1.07941	-0.54188	-2.35778	-1.86173	4.48285	2.22105	-1.52904		-0.211025	2.34642			77.7852	75.8586	82.1961	112.329	111.684	101.166	113.62	107.237		97.7344
-1.05555	-1.03054	-0.45621	-2.28994	-2.12878	4.71362	2.25174	-1.22193		-0.152199	2.41295			77.93	76.4407	82.1995	112.255	111.613	101.528	113.591	107.006		97.8204
-1.06705	-1.20518	-0.477868	-2.31125	-2.20257	4.64467	2.13369	-1.03219		-0.189719	2.38794			78.1933	76.2473	82.1821	112.284	111.586	101.503	114.021	107.373		97.9237
-1.05773	-1.16846	-0.488534	-2.17328	-1.94594	4.36035	2.14747	-1.00437		-0.166312	2.25656			78.1784	76.2596	83.0792	113.383	112.554	102.475	113.994	107.502		98.4281
-0.995586	-1.06744	-0.541416	-2.29242	-1.69938	4.36518	2.23363	-0.933012		-0.116305	2.24795			78.6704	76.3632	82.9962	113.173	112.372	102.169	114.668	107.335		98.4683
-1.05962	-1.0401	-0.691145	-2.3276	-1.62444	4.25926	2.22692	-1.10139		-0.169767	2.23037			78.6276	76.9209	83.0281	113.156	112.474	102.781	114.723	108.25		98.7449
-1.00604	-0.928699	-0.477828	-2.29521	-1.70417	4.36995	2.20498	-0.951828		-0.0986062	2.23804			78.6355	76.9648	83.0203	113.86	113.252	102.968	114.731	108.066		98.9372
-1.01988	-0.91755	-0.359683	-2.34046	-1.73851	4.375	2.24606	-1.06902		-0.103007	2.26005			79.1366	76.9739	83.746	113.935	113.058	103.033	115.647	108.146		99.2094
-1.07634	-1.0674	-0.380882	-2.37524	-1.73879	4.24716	2.26951	-1.2508		-0.171598	2.25598			79.049	77.3687	83.6575	113.951	113.058	103.914	115.484	109.284		99.4707
-1.06406	-1.084	-0.414833	-2.30973	-1.69328	4.30463	2.22114	-1.22126		-0.157673	2.24999			79.2222	77.6799	83.659	114.568	113.796	103.577	115.627	108.819		99.6185
-1.04334	-1.17082	-0.420597	-2.28802	-1.81334	4.17207	2.13752	-1.21995		-0.205809	2.21308			79.252	77.642	84.3909	114.738	113.827	104.039	116.32	109.905		100.014
-1.18839	-1.10597	-0.465371	-2.39914	-1.8965	4.09803	2.08013	-1.24797		-0.265649	2.21418			79.5151	77.6456	84.3427	114.691	113.836	103.929	116.14	109.737		99.9795
-1.10096	-1.0666	-0.450258	-2.03968	-1.8193	3.95631	2.06246	-1.22916		-0.210898	2.10726			79.6285	78.392	84.3674	115.439	114.488	104.343	116.602	109.816		100.384
-1.02431	-1.1147	-0.368032	-2.21602	-1.8046	3.92449	2.08943	-1.26572		-0.222434	2.12361			79.6281	78.4107	84.4046	115.202	114.766	104.319	116.966	110.52		100.527
-0.970965	-1.11227	-0.408735	-2.44721	-1.70646	3.75089	2.157	-1.18133		-0.239886	2.10118			79.9365	78.4052	85.1929	115.37	114.798	104.992	116.88	110.094		100.709
-0.964215	-0.947951	-0.326823	-2.30289	-1.67674	3.68607	2.16762	-0.99526		-0.170024	2.03873			80.0459	78.4031	84.8801	115.91	114.967	104.89	117.608	111.106		100.976
-0.943039	-0.848672	-0.23972	-2.45343	-1.62658	3.55625	2.22634	-1.18802		-0.18961	2.03748			80.2241	79.1586	84.9585	115.757	115.742	105.525	117.464	110.557		101.173
-0.961283	-1.06534	-0.226737	-2.23844	-1.69451	3.61859	2.28689	-1.03804		-0.164857	2.04159			80.07	78.9724	85.3323	116.103	115.557	105.478	117.826	111.354		101.337
-0.933057	-1.25976	-0.366347	-1.97688	-1.77959	3.83895	2.37958	-1.11526		-0.151545	2.10872			80.406	79.0356	85.3242	116.783	115.578	105.503	118.229	110.922		101.473
-0.942119	-1.24698	-0.366582	-2.12662	-1.87485	3.73978	2.32063	-1.38424		-0.235122	2.11996			80.3106	79.4667	85.3284	116.741	116.346	106.223	118.204	111.229		101.731
-0.730681	-1.09631	-0.161991	-2.19369	-1.77596	3.72361	2.13854	-1.50086		-0.199668	2.07367			80.7164	79.2362	86.0557	116.745	116.381	106.092	119.083	111.231		101.943
-0.671248	-1.10905	-0.146714	-2.3273	-1.75647	3.66099	2.16882	-1.06095		-0.15524	2.04391			80.6746	79.5403	85.9804	117.658	116.377	106.708	119.037	111.149		102.141
-0.655802	-0.989861	-0.255581	-2.51302	-1.61538	3.66661	2.14208	-1.02543		-0.155798	2.04554			81.0927	79.9393	85.9239	117.375	116.733	106.896	119.106	111.816		102.36
-0.705854	-1.12817	-0.194556	-2.65951	-1.35766	3.51693	2.14362	-0.936908		-0.165264	2.0124			81.108	79.8753	86.1704	117.356	117.422	106.88	120.037	111.535		102.548
-0.697788	-1.08435	-0.157717	-2.41226	-1.46802	3.34486	1.99057	-1.00817		-0.186609	1.9105			81.076	80.0068	86.4869	118.112	117.103	107.867	119.666	111.67		102.748
-0.688247	-1.13307	-0.260944	-2.13622	-1.59312	3.44163	1.8374	-0.989082		-0.190206	1.88364			81.4879	80.5975	86.4495	118.321	117.625	107.703	120.331	112.805		103.165
-0.753247	-0.937272	-0.190951	-2.27951	-1.83118	3.49849	1.79835	-1.24773		-0.242882	1.94899			81.4721	80.4697	86.4706	118.195	117.726	107.986	120.229	112.274		103.103
-0.753357	-0.910281	-0.173822	-2.28694	-1.96021	3.51798	2.00302	-1.5237		-0.260913	2.02358			81.6823	80.4714	87.0874	119.058	117.7	108.343	120.608	113.126		103.509
-0.774891	-1.00697	-0.151846	-2.23019	-1.85127	3.62504	1.9485	-1.40013		-0.23022	2.01822			82.0201	80.7008	86.9954	119.013	118.079	108.374	120.945	112.939		103.633
-0.827388	-0.976094	-0.182177	-2.2284	-1.69541	3.5682	2.02454	-1.29295		-0.20121	1.98887			82.0199	81.3003	86.994	119.239	118.268	108.978	120.887	113.569		103.907
-0.802929	-1.00961	-0.156044	-2.26913	-1.68833	3.55606	2.04415	-1.1739		-0.187467	1.98598			82.1256	81.1927	87.3608	119.223	118.244	108.689	121.651	113.333		103.977
-0.764308	-0.956002	-0.163652	-2.17036	-1.69081	3.11024	2.01286	-1.11022		-0.216531	1.83913			82.5396	81.21	87.8378	119.383	118.552	109.632	121.801	113.719		104.334
-0.790886	-0.791804	-0.197814	-2.20872	-1.74548	3.09937	2.06619	-1.10692		-0.209507	1.85033			82.5236	82.0212	87.8243	119.243	119.259	109.447	121.845	114.035		104.525
-0.742311	-0.864691	-0.162218	-2.26066	-1.90386	3.07535	1.95652	-1.10303		-0.250611	1.85396			82.8935	81.9599	87.8192	119.637	119.034	109.672	122.673	113.925		104.702
-0.684179	-0.888586	-0.171812	-2.21009	-1.89323	3.07092	1.82925	-1.28219		-0.278739	1.8344			82.8009	81.952	88.3433	119.981	119.151	110.079	122.364	114.831		104.938
-0.831159	-0.693956	-0.237657	-2.25168	-1.73471	2.99311	1.89444	-1.44517		-0.288347	1.82362			83.0245	82.1114	88.4119	119.937	119.894	110.039	122.833	114.596		105.106
-0.896805	-0.668504	-0.387256	-2.23187	-1.81656	3.1151	1.73337	-1.33606		-0.311073	1.82841			83.1904	82.5403	88.4109	120.701	119.609	110.747	122.474	114.987		105.333
-0.822006	-0.667057	-0.496493	-2.18158	-1.8596	3.12654	1.78593	-1.17643		-0.286337	1.82355			83.2093	82.4909	88.9531	120.731	119.557	110.792	122.735	115.475		105.493
-0.744279	-0.713741	-0.425501	-2.27114	-1.74056	3.12186	1.67726	-1.05898		-0.269386	1.79412			83.8588	82.6015	89.0246	120.626	120.461	110.853	123.564	115.482		105.809
-0.827325	-0.887987	-0.420824	-2.0593	-1.75389	2.85653	1.85725	-0.87113		-0.263335	1.72296			83.7689	83.1814	89.0284	121.309	120.475	111.626	123.364	116.09		106.105
-0.836038	-0.940066	-0.421153	-2.01038	-1.70439	2.84912	1.85568	-0.77182		-0.247382	1.70603			83.7597	83.0638	89.0496	121.402	120.478	111.459	124.303	115.695		106.151
-0.84407	-0.842229	-0.19488	-2.01567	-1.64776	2.73302	1.97257	-0.589454		-0.178558	1.67718			84.1513	83.052	89.7326	121.439	120.977	112.051	123.967	116.187		106.445
-0.784059	-0.798738	-0.0925447	-1.93936	-1.6438	2.73109	1.99316	-0.886454		-0.177589	1.67714			84.0782	83.3864	89.5442	122.304	121.431	111.935	124.378	116.446		106.688
-0.835946	-0.726308	-0.139963	-1.97531	-1.74954	2.96223	1.7554	-0.837011		-0.193306	1.70991			84.2012	83.8906	89.5174	122.358	121.304	112.359	124.679	116.451		106.845
-0.538403	-0.957807	0.0123936	-1.94276	-1.53041	2.7812	1.67825	-0.884682		-0.172777	1.62214			84.7642	83.7404	90.0566	122.369	122.208	112.606	124.613	117.309		107.208
-0.600559	-0.825739	-0.038974	-1.70721	-1.43123	2.70484	1.58537	-0.955305		-0.1586	1.53753			84.5937	83.8191	90.1731	122.861	122.282	112.512	125.192	117.286		107.34
-0.532547	-1.0584	-0.0555791	-1.84848	-1.47165	2.79219	1.68203	-1.16313		-0.206947	1.63118			84.5853	84.1941	90.1596	122.819	122.302	113.494	125.157	117.687		107.55
-0.600123	-1.05884	-0.0601975	-2.16903	-1.50447	2.64557	1.83393	-1.0884		-0.250193	1.66901			85.0059	84.5284	90.1633	123.252	122.287	113.198	125.425	118.146		107.751
-0.801765	-1.07953	-0.113605	-2.23178	-1.32491	2.69766	1.9072	-1.02908		-0.246976	1.69213			85.1918	84.4577	91.0374	123.141	123.151	113.455	125.747	118.04		108.028
-0.845224	-1.07982	-0.128646	-2.16696	-1.65766	2.56232	1.8885	-0.972362		-0.299981	1.6775			85.1946	84.4674	90.9383	123.734	122.859	114.165	125.715	118.961		108.254
-0.831435	-0.835202	-0.135756	-2.19767	-1.82128	2.49693	1.75294	-0.874919		-0.3058	1.64225			85.7298	85.2648	90.9198	123.51	122.982	113.925	126.673	118.709		108.464
-0.830234	-0.830958	-0.111359	-2.12521	-1.82964	2.46966	1.4392	-0.783948		-0.325312	1.56729			85.6651	85.2243	90.9074	123.633	124.084	114.644	126.337	119.09		108.698
-0.78449	-0.6705	0.0197489	-1.83058	-1.93227	2.47167	1.40093	-0.867612		-0.274139	1.5294			85.6273	85.113	91.6176	124.543	123.769	114.515	126.779	119.523		108.936
-0.571024	-0.817564	-0.12838	-1.89713	-1.83042	2.5197	1.47224	-0.870675		-0.265407	1.54325			86.2419	85.1952	91.5139	124.141	123.869	114.809	126.73	119.461		108.995
-0.642911	-0.636548	-0.253125	-2.10867	-1.57798	2.50202	1.54023	-0.773671		-0.243832	1.53876			86.288	85.8799	91.4889	124.033	124.866	114.932	126.717	120.28		109.311
-0.699819	-0.730773	-0.15277	-2.01515	-1.46375	2.33082	1.69417	-0.780037		-0.227163	1.49996			86.2969	85.7336	92.0996	124.752	124.842	115.679	127.889	119.948		109.655
-0.693505	-0.706821	-0.108043	-2.01448	-1.51287	2.46037	1.73114	-0.995799		-0.230002	1.55645			86.547	85.734	92.135	124.722	124.839	115.086	127.537	120.638		109.655
-0.78337	-0.737944	-0.0246532	-2.01751	-1.43344	2.14029	1.70529	-1.02937		-0.272588	1.47542			86.7565	86.2431	92.1057	124.944	125.424	115.468	128.046	120.434		109.928
-0.807733	-0.746559	0.00117683	-1.94322	-1.59976	2.03624	1.74497	-0.973632		-0.286065	1.46529			86.7623	86.2047	92.1342	125.195	125.714	115.425	127.878	120.837		110.019
-0.860045	-0.8467	-0.0405719	-1.83384	-1.57777	2.17605	1.72809	-0.94183		-0.274576	1.47919			87.1279	86.1829	92.9274	125.23	125.543	115.663	128.226	121.11		110.251
-0.90995	-0.876865	-0.124243	-1.6025	-1.40588	2.15372	1.8273	-0.980335		-0.239844	1.44594			87.1097	86.1821	92.778	125.581	125.65	115.343	128.038	121.063		110.218
-0.931018	-0.805639	-0.16508	-1.83546	-1.18032	2.19911	1.78949	-0.889158		-0.227259	1.45017			87.5506	86.8073	92.7536	125.695	126.663	115.837	128.602	121.739		110.706
-1.01359	-0.842483	-0.105304	-1.81402	-1.21479	2.24785	2.0111	-0.882507		-0.201718	1.51494			87.3894	86.8808	93.3933	126.045	126.421	116.108	128.654	121.485		110.797
-1.05466	-0.916084	-0.114694	-1.74193	-1.2402	2.13509	1.81526	-0.834978		-0.244025	1.44478			87.4328	86.804	93.3931	126.006	126.399	116.214	128.684	122.34		110.909
-0.858096	-0.78385	-0.15881	-1.73308	-1.20715	1.96047	1.8688	-0.824571		-0.217036	1.38748			87.755	86.9024	93.3792	126.097	126.898	117.029	129.48	122.136		111.21
-0.947463	-0.584785	-0.162548	-1.68989	-1.2073	1.78436	1.75161	-0.858732		-0.239344	1.31533			87.7051	87.6881	93.6055	126.906	127.112	116.578	129.232	122.27		111.387
-0.881359	-0.595811	0.100336	-1.9085	-1.2987	1.74037	1.82752	-0.892391		-0.238566	1.3722			88.2089	87.6215	93.7922	126.771	127.066	116.951	129.772	122.979		111.645
-0.637461	-0.6327	0.0149242	-1.88109	-1.27217	1.78579	1.68168	-1.08945		-0.25381	1.34443			88.3792	87.5853	93.7825	126.799	127.958	117.041	129.567	122.793		111.738
-0.721019	-0.624931	0.0123466	-1.5445	-1.15666	1.98147	1.62237	-1.0937		-0.190578	1.31463			88.3533	87.5962	94.2571	127.982	127.725	117.199	130.279	122.987		112.047
-0.610108	-0.753933	-0.0667197	-1.49585	-1.05659	2.0826	1.5424	-0.973053		-0.166407	1.29508			88.4617	88.4038	94.3561	127.667	127.718	117.56	130.126	123.853		112.268
-0.576954	-0.802373	-0.00402364	-1.72365	-0.943263	2.02598	1.63105	-1.03996		-0.179149	1.33241			89.0053	88.304	94.2735	127.703	128.872	117.526	130.526	123.73		112.492
-0.684106	-0.76602	-0.0292001	-1.53362	-0.97761	1.85531	1.47231	-1.037		-0.212491	1.23563			88.8066	88.2879	94.7813	128.49	128.607	118.425	131.011	124.154		112.82
-0.856933	-0.741273	-0.0772404	-1.87688	-1.27696	1.89674	1.64286	-1.06945		-0.294892	1.37257			88.9178	88.4862	94.7043	128.534	128.606	118.347	130.941	123.969		112.813
-0.75596	-0.707872	-0.175672	-1.88777	-1.36991	1.78087	1.62925	-0.9103		-0.29967	1.33523			89.7651	88.9543	94.6857	128.515	129.368	118.319	131.881	125		113.311
-0.697688	-0.822311	-0.0639054	-1.60702	-1.35567	1.70801	1.56469	-1.07723		-0.29389	1.27741			89.5411	88.8624	95.0889	129.27	129.314	119.383	131.456	124.775		113.461
-0.785897	-0.796744	-0.0345758	-1.32464	-1.44247	1.73952	1.64371	-1.10435		-0.263182	1.28075			89.522	88.8656	95.4059	129.381	129.45	119.014	132.034	125.072		113.593
-0.750398	-0.798053	-0.0768349	-1.40356	-1.29317	1.51445	1.63184	-1.09446		-0.283773	1.21645			89.7826	89.5611	95.3948	129.405	129.553	119.605	131.921	125.785		113.876
-0.643189	-0.768989	-0.0378548	-1.40968	-1.31666	1.43497	1.58875	-1.01126		-0.270489	1.18006			90.2104	89.454	95.4334	129.284	129.485	119.528	132.113	125.38		113.861
-0.668064	-0.808721	-0.200727	-1.20324	-1.24531	1.25793	1.54297	-0.85403		-0.272399	1.08484			90.1687	89.3926	96.0711	130.276	130.303	119.699	132.791	126.226		114.366
-0.636112	-0.629895	-0.222067	-1.31874	-1.38779	1.09114	1.31525	-0.917913		-0.338266	1.02563			90.1665	89.7908	95.9867	130.098	130.082	120.262	132.765	125.936		114.386
-0.712106	-0.798388	-0.274503	-1.35012	-1.43579	1.16532	1.22311	-0.925315		-0.388475	1.04246			90.7157	89.8672	95.9911	130.071	130.083	120.162	133.198	126.354		114.555
-0.734821	-0.677017	-0.180975	-1.21492	-1.0904	1.14912	1.3328	-1.01489		-0.303888	1.00599			90.6537	89.7742	96.4388	130.475	131.182	121.043	133.842	126.941		115.044
-0.757368	-0.62131	-0.19381	-1.15774	-1.32459	1.23993	1.18462	-0.939562		-0.321229	1.00642			90.8514	90.5492	96.5831	131.179	130.872	120.705	133.593	126.698		115.129
-0.703147	-0.635018	-0.2285	-1.19938	-0.860179	1.22185	1.42127	-0.987166		-0.246284	1.00928			90.9898	90.3794	96.5705	130.759	130.935	121.213	134.451	127.535		115.354
-0.83398	-0.63708	-0.21434	-1.11101	-1.07655	1.18644	1.40064	-0.673344		-0.244903	0.991653			91.0862	90.385	96.6171	131.108	131.69	121.147	134.167	127.163		115.42
-0.646545	-0.398555	-0.0633703	-0.795437	-1.23584	1.15099	1.48936	-0.777334		-0.159591	0.977194			91.1868	90.8726	97.1367	131.935	131.471	121.462	134.452	127.471		115.748
-0.622352	-0.377338	-0.0465058	-0.927687	-1.23934	1.14076	1.51593	-0.774582		-0.166389	0.993286			91.4921	90.9217	97.0417	131.687	131.546	121.392	135.098	127.406		115.823
-0.530714	-0.363649	-0.0997291	-1.10433	-0.918572	1.2295	1.48796	-0.768478		-0.133502	0.975473			91.4408	90.9058	97.0192	131.736	132.306	121.744	134.947	127.401		115.937
-0.442704	-0.309642	-0.144896	-1.2192	-0.830277	1.04154	1.27976	-0.659327		-0.160593	0.88153			92.1556	90.9732	97.64	133.062	132.071	121.865	135.343	128.53		116.455
-0.446134	-0.347293	-0.091474	-1.28413	-0.836517	0.908929	1.03955	-0.804334		-0.232675	0.827856			92.021	91.6283	97.7764	132.787	132.698	122.143	135.818	127.954		116.603
-0.447891	-0.356843	-0.139703	-1.21303	-1.00877	0.930419	1.18471	-0.675992		-0.215888	0.861048			92.0225	91.5016	97.7674	132.74	132.759	122.149	135.697	128.863		116.687
-0.52452	-0.319651	-0.134205	-0.962284	-1.00494	0.629019	1.10519	-0.700537		-0.238991	0.754239			92.2448	91.5086	97.9864	133.378	132.767	123.228	136.527	128.819		117.057
-0.410441	-0.465519	-0.113125	-0.926304	-0.70585	0.66691	1.15757	-0.72314		-0.189987	0.734179			92.598	91.9692	98.3068	133.201	133.309	122.976	136.505	129.209		117.259
-0.506607	-0.46829	-0.110798	-0.889243	-0.778433	0.552573	1.12885	-0.745092		-0.227129	0.717838			92.5301	91.8519	98.2927	133.152	133.852	123.228	136.786	129.512		117.401
-0.564897	-0.396564	-0.0931706	-0.869035	-0.788964	0.660456	1.09772	-0.700367		-0.206853	0.722312			92.5365	91.8735	98.2948	133.738	133.771	123.875	136.767	129.501		117.545
-0.582842	-0.238082	-0.0420779	-1.13831	-0.773831	0.561566	1.24628	-0.722453		-0.211218	0.78616			93.2244	92.6779	98.7431	133.462	133.937	123.676	137.253	130.463		117.929
-0.573256	-0.339272	0.165444	-1.41147	-0.874509	0.801622	1.03294	-0.701072		-0.237447	0.843305			93.2464	92.4896	98.8449	133.496	134.894	124.569	136.967	130.191		118.087
-0.60683	-0.509427	0.0643564	-1.45041	-1.00937	0.890712	0.879646	-0.798308		-0.317453	0.857958			93.2261	92.4675	98.8444	134.164	134.612	124.508	137.128	130.377		118.166
-0.587364	-0.341434	0.129776	-1.40598	-0.999651	0.898047	0.795023	-0.885245		-0.299603	0.841648			93.2208	92.7102	99.0437	134.161	134.466	124.486	138.033	130.83		118.369
-0.408172	-0.369108	-0.12773	-1.22852	-0.868939	0.845016	0.942667	-0.954109		-0.271112	0.802538			94.2132	93.3446	99.4609	134.053	135.26	125.583	137.735	130.668		118.79
-0.386638	-0.449055	-0.182164	-0.953458	-0.948261	0.700377	1.14742	-0.856694		-0.241059	0.78091			94.134	93.0968	99.4411	134.695	135.083	125.271	138.288	131.221		118.904
-0.464475	-0.401506	-0.0832622	-0.749176	-0.903279	0.799018	1.22906	-0.713793		-0.160926	0.77574			94.0825	93.1061	99.494	135.246	135.065	125.801	138.407	131.371		119.072
-0.442543	-0.223472	-0.162017	-0.583455	-0.6735	0.885978	1.06382	-0.610098		-0.0931613	0.685097			94.1096	93.8286	100.258	134.727	136.126	125.939	138.375	131.383		119.343
-0.339852	-0.205199	-0.137631	-0.752712	-0.658946	0.81217	1.03671	-0.578616		-0.10301	0.672057			94.9616	93.8158	100.132	135.511	135.984	125.851	139.098	132.343		119.712
-0.392689	-0.195589	-0.0835848	-0.96229	-0.68517	0.600944	0.789906	-0.494602		-0.177884	0.606097			94.79	93.7948	100.123	135.427	135.969	126.754	139.029	132.069		119.744
-0.472263	-0.229808	-0.0489542	-1.31579	-0.789671	0.592912	0.854274	-0.371884		-0.222648	0.702666			94.7926	94.1376	100.323	135.352	136.72	126.58	139.311	132.68		119.987
-0.560259	-0.272734	0.0134776	-1.31369	-0.864179	0.503908	0.890351	-0.216428		-0.227444	0.711205			95.2539	94.316	100.919	136.083	136.704	127.223	139.983	132.815		120.412
-0.560036	-0.273317	-0.0991505	-1.35292	-0.901071	0.330193	0.996822	-0.218073		-0.259695	0.72222			95.4085	94.3266	100.895	135.928	136.659	127.555	139.68	133.023		120.435
-0.5177	-0.245583	-0.00602973	-1.22869	-0.499644	0.406796	1.31482	-0.356094		-0.141516	0.751047			95.3644	94.3329	100.857	136.102	137.242	127.552	140.197	133.618		120.658
-0.322354	-0.320221	0.0304666	-0.77747	-0.625242	0.556826	1.23265	-0.532978		-0.0947905	0.680801			95.4223	95.0267	101.387	136.69	137.685	128.144	140.148	133.259		120.97
-0.271668	-0.398125	0.0379046	-0.756443	-0.583075	0.514737	0.965233	-0.797426		-0.161108	0.629149			96.1398	94.8862	101.487	136.552	137.59	128.015	140.138	134.108		121.115
-0.215895	-0.422074	-0.0520313	-0.708272	-0.540852	0.568717	0.688981	-0.687541		-0.171121	0.542247			95.9697	94.9043	101.498	136.708	138.049	128.284	140.699	133.516		121.204
-0.272014	-0.495104	-0.016661	-0.749393	-0.610814	0.582785	0.456406	-0.555203		-0.2075	0.502256			95.982	95.3914	101.772	137.581	138.132	128.737	140.352	134.009		121.495
-0.230472	-0.275837	0.0722033	-0.505909	-0.572012	0.769245	0.347826	-0.207227		-0.075273	0.451647			96.3002	95.2323	102.023	137.391	138.596	128.557	140.84	134.303		121.655
-0.403254	-0.342045	0.0125764	-0.885054	-0.79787	0.50178	0.551208	-0.0303233		-0.174123	0.536346			96.5386	95.302	101.876	137.568	138.444	129.45	140.692	134.04		121.739
-0.44727	-0.119087	-0.0206575	-1.03886	-0.478786	0.525959	0.736683	-0.0241337		-0.108269	0.566853			96.496	95.4333	101.886	138.587	138.966	129.153	141.287	134.879		122.086
-0.501704	-0.186977	-0.0827937	-1.0636	-0.263527	0.388835	0.887136	-0.0840535		-0.113336	0.57777			96.4879	95.8487	102.479	138.306	138.946	129.733	141.015	134.934		122.219
-0.472318	-0.252539	0.124551	-0.97244	-0.247042	0.191811	0.976761	-0.139366		-0.0988227	0.565836			97.3182	95.8252	102.788	138.273	139.097	129.759	141.599	135.28		122.493
-0.34319	-0.109234	0.0365893	-0.705247	-0.404672	0.0412981	0.990723	-0.176652		-0.0837981	0.500064			97.319	96.1465	102.783	139.163	139.507	129.79	141.581	135.882		122.772
-0.305377	0.0415512	0.0468838	-0.567982	-0.453729	0.026507	0.837569	-0.300687		-0.084408	0.440988			97.2892	96.4699	102.782	139.011	139.362	130.584	141.675	135.901		122.884
-0.327558	-0.120743	-0.152136	-0.629475	-0.635196	0.0751511	0.529319	-0.123415		-0.173007	0.379161			97.3094	96.5054	103.317	139.033	139.714	130.126	142.482	136.587		123.134
-0.392788	-0.0233239	-0.143097	-0.640231	-0.698049	0.0707335	0.37764	-0.203154		-0.206534	0.362552			98.0755	96.4913	103.111	139.878	139.816	130.825	142.286	136.357		123.355
-0.362987	-0.0303111	-0.14432	-0.615891	-0.71684	0.331279	0.396387	-0.0717576		-0.151805	0.402554			97.8613	96.6697	103.179	140.058	139.669	130.459	142.681	136.729		123.413
-0.371164	-0.0687381	0.0828813	-0.590142	-0.52236	0.21621	0.377708	-0.0103827		-0.110748	0.350893			97.8628	97.2191	103.936	140.014	140.023	131.269	143.042	137.412		123.847
-0.260354	-0.167922	-0.0204498	-0.528903	-0.2517	0.308462	0.530797	-0.0403365		-0.0538009	0.336973			98.2434	97.112	103.742	140.187	140.826	130.648	142.971	137.243		123.872
-0.18811	-0.16834	0.053844	-0.397412	0.00536569	0.434934	0.800467	0.140533		0.0851603	0.38102			98.7156	97.1097	103.792	140.928	140.482	131.345	143.879	138.136		124.298
-0.231019	-0.0220756	0.0624933	-0.520291	-0.0722931	0.395608	1.07371	-0.0311154		0.0818767	0.476652			98.5724	97.898	103.795	140.518	140.502	131.02	143.742	137.748		124.224
-0.116896	-0.0499583	0.0300279	-0.569259	-0.116965	0.241352	1.01864	0.0315025		0.0585561	0.45107			98.5715	97.9318	104.654	140.692	141.632	131.327	143.975	138.08		124.608
-0.125675	-0.118273	-0.032526	-0.18582	-0.172285	0.367554	0.866964	0.0454223		0.0806703	0.364844			99.029	97.9301	104.596	141.604	141.438	130.96	144.15	138.171		124.735
-0.263139	-0.0102968	-0.134307	-0.53532	-0.205276	0.334487	0.700261	0.204321		0.0113412	0.388965			99.4607	97.9128	104.577	141.332	141.427	131.896	144.703	138.066		124.922
-0.228872	-0.192522	-0.143756	-0.55136	0.0925697	0.442304	0.497691	0.439712		0.044471	0.386104			99.3908	98.4177	104.569	141.315	142.324	131.509	144.458	138.79		125.097
-0.182436	-0.112371	-0.195881	-0.185977	0.0730591	0.300966	0.475762	0.430815		0.0754921	0.288133			99.3922	98.5526	105.392	142.256	142.219	132.126	144.867	138.483		125.411
-0.213401	-0.184774	-0.0769517	-0.235537	0.0668015	0.353112	0.291791	0.207651		0.0260865	0.236959			100.236	98.5556	105.111	142.195	142.206	132.083	144.819	139.23		125.555
-0.187572	-0.124964	-0.0220134	-0.139449	-0.0163393	0.299962	0.45149	0.132714		0.0492285	0.227735			100.113	98.5788	105.218	142.176	143.159	132.774	144.812	139.393		125.778
-0.24219	-0.0395342	-0.094066	0.104962	-0.0457866	0.240969	0.449742	0.0404926		0.0518236	0.214699			100.109	99.2882	105.565	142.566	142.987	132.313	145.611	139.621		126.007
-0.218637	-0.0971879	-0.123329	0.0862258	-0.0293942	0.160814	0.518736	-0.147139		0.0187611	0.237408			100.305	99.0868	105.735	143.344	142.905	132.594	145.445	140.264		126.21
-0.121107	-0.13861	-0.143483	0.00347218	0.184266	0.271509	0.744623	-0.117077		0.0854491	0.309818			100.787	99.129	105.744	143.195	143.545	132.88	146.396	140.069		126.468
-0.156515	-0.192562	-0.194697	-0.123519	0.187225	0.189508	0.673737	0.0091175		0.0490369	0.297724			100.598	99.9032	105.748	143.328	143.674	132.935	146.206	140.715		126.638
-0.123175	-0.148636	-0.172118	0.0079954	-0.0296198	0.0206146	0.650899	0.132606		0.0423207	0.26597			100.602	99.7632	106.665	144.42	143.691	132.83	146.265	140.479		126.84
-0.130748	-0.104038	-0.174597	-0.092388	-0.139863	0.184634	0.406979	0.532706		0.0603356	0.277971			101.128	99.7528	106.561	144.187	144.514	132.994	146.944	141.412		127.187
-0.0472674	-0.0674977	-0.165407	-0.0961703	-0.160225	0.40766	0.455648	0.674561		0.125163	0.332218			101.261	99.7552	106.558	144.31	144.337	133.647	146.849	141.069		127.223
-0.012158	-0.0930976	-0.0850137	0.130254	-0.158822	0.273472	0.237183	0.566907		0.107341	0.244506			101.236	100.612	106.548	144.818	144.474	133.462	147.485	141.522		127.519
-0.0744057	-0.203375	-0.0205249	0.0613155	1.55569e-05	0.246391	0.140149	0.492792		0.0802948	0.214708			101.511	100.502	107.082	144.556	144.665	133.951	147.512	141.619		127.675
0.0174398	-0.157422	-0.00273225	0.102161	0.0103684	-0.157394	0.126157	0.35633		0.0368634	0.165799			101.696	100.522	107.018	144.667	145.316	134.414	147.555	141.747		127.867
0.0222705	-0.0749049	-0.0278572	0.122509	-0.00150504	-0.19025	-0.0142001	0.1149		-0.0061297	0.100847			101.68	100.529	106.994	145.386	145.086	134.24	148.287	142.525		128.091
0	0	-7.10543e-15	0	7.10543e-15	0	7.10543e-15	0		8.88178e-16	4.55365e-15			101.705	101.184	107.72	145.202	145.26	134.264	148.202	142.1		128.204

## Sheet: Fig2D
	% HT	42	45	48	50	51	54	57	60	63	65
	Base	F (Hz)	UM	UM	UM	UM	UM	UM	UM	UM	UM
		HA (count)
		V (mm/s)
	1	UM	UM	93.46	97.56	100	104.16	US	US	US	US
				3	4	4	4
				4.3169	5.6387	5.8189	8.0083
	5	UM	UM	44.64	55.56	61.54	70.42	83.68	82.64	82.3	84.38
				7	8	8	8	8	10	12	13
				5.5389	7.4688	10.6483	12.536	14.7525	19.93	25.465	28.1364
	10	UM	20.2	31.74	38.84	43.86	49.62	54.5	62.5	US	US
			11	11	12	12	12	14	14
			2.1852	6.5728	9.5788	11.6446	15.5943	19.5599	24.0416
	15	UM	17.4	23.8	30.76	36.36	43.48	49.14	US	US	US
			15	17	17	17	18	17
			3.4405	8.7971	13.7089	15.3323	21.4846	23.3898
	20	UM	16.08	22.84	28.5	29.2	33.62	US	US	US	US
			19	20	20	21	21
			4.2908	10.736	15.2791	17.2271	24.5361
	25	UM	16.74	19.42	27.4	28.58	US	US	US	US	US
			23	24	24	24
			5.3508	12.5443	17.6211	22.0637
	30	UM	UM	US	US	US	US	US	US	US	US
	US: Unstable; UM: Unmovable; %: % of 5.5 V; HT: Hall threshold; F: Frequency; HA: Hall Amplitude; V: Velocity

## Sheet: Fig2F
15 V
	Highest Point			Distance		Fitted Parabola					Average Highest Point
Trial	X1	Y1		X2							X1	Y1
1	18.2473	16.8326		36.4947		nlf_Parabola(x,0.0000,1.8449,-0.0506)					18.4191	16.6053
2	18.2495	16.8717		36.4989		nlf_Parabola(x,0.0000,1.8490,-0.0507)
3	18.5267	16.3032		37.0533		nlf_Parabola(x,0.0000,1.7600,-0.0475)
4	18.653	16.4136		37.3061		nlf_Parabola(x,-0.0000,1.7599,-0.0472)
12 V
	Highest Point			Distance		Fitted Parabola					Average Highest Point
Trial	X1	Y1		X2							X1	Y1
1	17.224	14.2314		34.448		nlf_Parabola(x,0.0000,1.6525,-0.0480)					17.1952	14.2944
2	17.1123	14.5766		34.2245		nlf_Parabola(x,0.0000,1.7036,-0.0498)
3	17.2494	14.0752		34.4988		nlf_Parabola(x,-0.0000,1.6320,-0.0473)
9 V
	Highest Point			Distance		Fitted Parabola					Average Highest Point
Trial	X1	Y1		X2							X1	Y1
1	15.749	11.7638		31.498		nlf_Parabola(x,0.0000,1.4939,-0.0474)					15.1348	12.1348
2	14.9844	12.8607		29.9688		nlf_Parabola(x,-0.0000,1.7165,-0.0573)
3	14.6709	11.78		29.3418		nlf_Parabola(x,0.0000,1.6059,-0.0547)
6 V
	Highest Point			Distance		Fitted Parabola					Average Highest Point
Trial	X1	Y1		X2							X1	Y1
1	12.1778	8.2411		24.3555		nlf_Parabola(x,-0.0000,1.3535,-0.0556)					12.4812	8.42357
2	12.5581	8.9046		25.1162		nlf_Parabola(x,-0.0000,1.4181,-0.0565)
3	12.7077	8.125		25.4153		nlf_Parabola(x,-0.0000,1.2788,-0.0503)
3 V
	Highest Point			Distance		Fitted Parabola					Average Highest Point
Trial	X1	Y1		X2							X1	Y1
1	9.03336	2.6749		18.0667		nlf_Parabola(x,-0.0000,0.5922,-0.0328)					9.24818	2.6858
2	9.24861	2.9595		18.4972		nlf_Parabola(x,-0.0000,0.6400,-0.0346)
3	9.46257	2.423		18.9251		nlf_Parabola(x,0.0000,0.5121,-0.0271)

## Sheet: Fig2G
Payload (g)	Robot weight (g)	Ratio of Body Weight	Speed test1 (mm/s)	Speed test2 (mm/s)	Speed test3 (mm/s)	Main Speed (mm/s)	SD
225	24	9.375	1.393	1.462	1.425	1.42667	0.03453
380	24	15.8333	0.609	0.547	0.586	0.58067	0.03134
600	24	25	0.168	0.213	0.186	0.189	0.02265
750	24	31.25	0.0964	0.0685	0.0761	0.08033	0.01442
960	24	40	0.0725	0.0631	0.0492	0.0616	0.01172

## Sheet: Fig3B
Fin Length:		Left	20	mm
		Right	17.5	mm
		Thickness	0.05	mm
										Average	SD	Average	SD
Frequncy				Linear Velocity (mm/s)	Angular Velocity (°/s)		Angular Velocity (rad/s)	Turning radius (mm)		Linear Velocity (mm/s)	Linear Velocity (mm/s)	Angular Velocity (°/s)	Angular Velocity (°/s)
20	Hz	Right turn	1	19.8506	-8.62165		-0.150476	131.9		20.3123	0.606033	-8.45777	0.166496
			2	20.9986	-8.28877		-0.144666	145.2
			3	20.0877	-8.46289		-0.147705	136
22.5	Hz	Right turn	1	20.3315	-8.73234		-0.152408	133.4		20.632	0.260483	-8.74876	0.185873
			2	20.7715	-8.57164		-0.149603	138.8
			3	20.7931	-8.9423		-0.156073	133.2
25	Hz	Right turn	1	30.5265	-12.3296		-0.215193	141.9		29.8326	0.608824	-13.0037	0.597685
			2	28.3873	-9.27293		-0.161843	175.4
			3	29.584	-13.4689		-0.235077	125.8
			4	29.3875	-13.2126		-0.230603	127.4
27.5	Hz	Right turn	1	38.3375	-21.3841		-0.373224	102.7		38.0177	0.722795	-20.9368	0.428213
			2	38.5254	-20.5307		-0.358328	107.5
			3	37.1902	-20.8957		-0.364699	102
30	Hz	Right turn	1	40.0154	-21.6251		-0.37743	106		39.2628	0.480975	-22.2342	0.545039
			2	39.4283	-21.8208		-0.380844	103.5
			3	38.8308	-22.9259		-0.400133	97
			4	39.1353	-22.1615		-0.386791	101.2
			5	38.9041	-22.6374		-0.395098	98.5
32.5	Hz	Right turn	1	39.3619	-18.2534		-0.318581	123.6		39.7817	0.836637	-18.1545	0.475657
			2	40.7451	-18.5729		-0.324159	125.7
			3	39.238	-17.6372		-0.307826	127.5
35	Hz	Forward	1	32.1907	0.446911		0.00780007			32.2083	0.254616	-0.117176	0.691573
			2	32.043	0.453007		0.00790647
			3	32.6512	-0.875696		-0.0152838
			4	32.0491	-0.863551		-0.0150718
			5	32.1073	0.25345		0.00442353
37.5	Hz	Left turn	1	27.6632	6.98123		0.121845	227		28.0182	0.350224	7.26317	0.297911
			2	28.4436	7.58434		0.132372	214.9
			3	28.1539	7.44709		0.129976	216.6
			4	27.8119	7.04004		0.122872	226.3
40	Hz	Left turn	1	39.9218	18.448		0.321979	124		39.1588	0.861335	15.661	0.246296
			2	38.8071	15.7507		0.274902	141.2
			3	40.4018	15.4958		0.270453	149.4
			4	38.4305	15.4306		0.269315	142.7
			5	38.9957	15.9669		0.278675	139.9
42.5	Hz	Left turn	1	32.7858	7.90715		0.138006	237.6		32.4292	0.381881	7.79685	0.122904
			2	32.4721	5.45276		0.0951687	341.2
			3	32.0262	7.81904		0.136468	234.7
			4	32.4754	7.66436		0.133768	242.8
44	Hz	Forward	1	34.4461	0.300376		0.00524255			34.5362	0.133411	0.58297	0.264262
			2	34.473	0.624569		0.0109008
			3	34.6894	0.823965		0.0143809
45	Hz	Right turn	1	31.0782	-6.37981		-0.111349	279.1		30.5842	0.433277	-6.3815	0.245601
			2	30.2684	-6.62794		-0.115679	261.7
			3	30.406	-6.13675		-0.107106	283.9
47.5	Hz	Right turn	1	30.7103	-18.3838		-0.320859	95.7		30.8676	0.138801	-18.1268	0.250163
			2	30.9196	-18.1124		-0.316121	97.8
			3	30.9729	-17.8841		-0.312137	99.2
50	Hz	Right turn	1	27.9607	-12.0009		-0.209455	133.5
			2	28.7007	-13.7474		-0.239937	119.6		28.7528	0.275669	-13.8779	0.113823
			3	28.507	-13.9567		-0.243591	117
			4	29.0509	-13.9295		-0.243116	119.5
52.5	Hz	Right turn	1	26.8559	-8.5492		-0.149212	180		27.0929	0.235086	-8.50381	0.176235
			2	27.1502	-4.68386		-0.0817488	332.1
			3	27.0967	-8.30932		-0.145025	186.8
			4	27.3261	-8.65291		-0.151022	180.9
55	Hz	Right turn	1	27.6952	-5.26676		-0.0919222	301.3		27.4269	0.276789	-5.18048	0.0811296
			2	27.1423	-5.16894		-0.090215	300.9
			3	27.4431	-5.10573		-0.0891118	308
57.5	Hz	Left turn	1	27.2793	4.25395		0.0742454	367.4		30.4868	0.231363	0.566727	0.0989621
			2	30.7433	0.456833		0.00797324	3855.8
			3	30.4234	0.594545		0.0103768	2931.9
			4	30.2938	0.648803		0.0113237	2675.2
60	Hz	Forward	1	27.2971	0.0798564		0.00139376			27.6089	0.351027	0.0317752	0.0439297
			2	27.5406	-0.00626432		-0.000109333
			3	27.9891	0.0217336		0.000379323

## Sheet: Fig3C
30 Hz	Time (ms)	X1 (mm)	Y1 (mm)	X2 (mm)	Y2 (mm)	X3 (mm)	Y3 (mm)				Xaverage (mm)	X-SD	Yaverage (mm)	Y-SD
	2	0	0	0	0	0	0				0	0	0	0
	32	-0.857383	1.15449	-0.96561	0.740857	-0.98287	1.31113				-0.935288	0.068017	1.06883	0.29463
	62	-1.83206	3.96239	-2.3201	3.2005	-1.97096	4.19068				-2.04104	0.251452	3.78453	0.518503
	92	-1.87998	7.33111	-2.73036	6.6874	-2.16075	7.64402				-2.25703	0.433289	7.22084	0.487748
	122	-0.763895	10.7289	-1.88335	10.1719	-1.0866	11.0389				-1.24462	0.576216	10.6466	0.439318
	152	1.57959	13.6044	0.397189	13.3126	1.15395	13.78				1.04358	0.598877	13.5657	0.236119
	182	4.9469	15.444	3.473	15.3561	4.29497	15.4928				4.23829	0.738579	15.4309	0.0692583
	212	8.76781	15.8356	7.28754	15.9675	8.05955	15.9673				8.0383	0.740363	15.9235	0.0761087
	242	12.4267	14.7034	11.0528	15.1091	11.754	14.8619				11.7445	0.687012	14.8915	0.204427
	272	15.357	12.1076	14.258	12.8918	14.7488	12.4335				14.7879	0.550577	12.4776	0.393972
	302	17.314	9.15745	16.5717	9.72954	16.665	9.16408				16.8502	0.404373	9.35036	0.3284
35 Hz	Time (ms)	X1 (mm)	Y1 (mm)	X2 (mm)	Y2 (mm)	X3 (mm)	Y3 (mm)				Xaverage (mm)	X-SD	Yaverage (mm)	Y-SD
	2	0	0	0	0	0	0				0	0	0	0
	32	-0.981516	-0.111628	-0.770732	-0.0653632	-1.02983	-0.217674				-0.92736	0.137778	-0.131555	0.0780862
	62	-3.10536	-0.341509	-2.7066	-0.145281	-3.21471	-0.261229				-3.00889	0.267439	-0.24934	0.0986528
	92	-5.71897	-0.587827	-5.15748	-0.117989	-5.81455	-0.30151				-5.56366	0.355	-0.335775	0.236786
	122	-8.63223	-0.736946	-7.87231	-0.117709	-8.79264	-0.216223				-8.43239	0.491632	-0.356959	0.332744
	152	-11.7083	-0.834236	-10.8776	-0.105588	-11.9023	-0.116749				-11.4961	0.544321	-0.352191	0.4175
	182	-14.8556	-0.969125	-13.9227	-0.130187	-14.8789	-0.00231718				-14.5524	0.545489	-0.367209	0.52518
	212	-17.8901	-1.16129	-16.9324	-0.216677	-18.1131	0.35412				-17.6452	0.627263	-0.341282	0.76535
	242	-21.1129	-1.40246	-20.1031	-0.19269	-21.1955	0.885881				-20.8038	0.608225	-0.236422	1.1448
	272	-24.2422	-1.73396	-23.2774	-0.038234	-24.2809	1.49085				-23.9335	0.568533	-0.0937816	1.61312
	302	-27.2716	-2.21998	-26.4696	0.184501	-27.4602	1.99579				-27.0671	0.526008	-0.0132292	2.11483
40 Hz	Time (ms)	X1 (mm)	Y1 (mm)	X2 (mm)	Y2 (mm)	X3 (mm)	Y3 (mm)				Xaverage (mm)	X-SD	Yaverage (mm)	Y-SD
	2	0	0	0	0	0	0				0	0	0	0
	32	-0.943495	-0.820269	-0.813042	-0.971929	-1.0624	-0.718602				-0.939646	0.124723	-0.836933	0.127483
	62	-2.48644	-2.94688	-2.15395	-3.2274	-2.45218	-2.63793				-2.36419	0.182876	-2.9374	0.294852
	92	-3.62203	-6.07314	-3.04651	-6.28564	-3.62128	-5.32038				-3.42994	0.332058	-5.89305	0.507203
	122	-3.79666	-9.49359	-3.08465	-9.57981	-4.06962	-8.48008				-3.65031	0.508535	-9.18449	0.611557
	152	-2.96041	-12.9342	-2.25191	-13.0036	-3.43142	-11.9395				-2.88124	0.593726	-12.6258	0.595328
	182	-0.930122	-15.9809	-0.455983	-15.9756	-2.00855	-15.206				-1.13155	0.795641	-15.7209	0.445871
	212	1.99462	-18.3362	2.12878	-18.2244	0.216853	-17.8313				1.44675	1.06723	-18.1306	0.265172
	242	5.50242	-19.6992	5.21433	-19.3482	3.34473	-19.754				4.68716	1.17147	-19.6005	0.220189
	272	9.40061	-19.9721	8.67676	-19.3962	7.08234	-20.8055				8.38657	1.18606	-20.0579	0.708554
	302	13.3299	-19.0882	12.1889	-18.2497	10.9646	-20.6884				12.1611	1.1829	-19.3421	1.23902

## Sheet: figS10
Fin Length:		Left	20	mm										Fin Length:		Left	20	mm
		Right	16	mm												Right	19	mm
		Thickness	0.05	mm												Thickness	0.05	mm
							Average	SD	Average	SD											Average	SD	Average	SD
Frequncy				Linear Velocity (mm/s)	Angular Velocity (°/s)		Linear Velocity (mm/s)	Linear Velocity (mm/s)	Angular Velocity (°/s)	Angular Velocity (°/s)				Frequncy				Linear Velocity (mm/s)	Angular Velocity (°/s)		Linear Velocity (mm/s)	Linear Velocity (mm/s)	Angular Velocity (°/s)	Angular Velocity (°/s)
20	Hz	Left turn	1	15.8186	16.0136									20	Hz	Right turn	1	10.2647	-0.5823
			2	17.3565	14.7721												2	11.2788	-0.4887
			3	15.1406	17.5692		16.1052	1.13542	16.1183	1.40149							3	10.6249	-0.2943		10.7228	0.514089	-0.4551	0.146911
25	Hz	Right turn	1	14.2719	-4.3322									25	Hz	Right turn	1	14.658	-3.3087
			2	12.8737	-4.2013												2	14.1263	-3.4442
			3	14.6598	-3.8331		13.9351	0.939466	-4.1222	0.258781							3	16.2937	-4.7079		15.026	1.12959	-3.82027	0.771693
30	Hz	Right turn	1	27.2748	-10.6741									30	Hz	Right turn	1	28.9002	-4.9435
			2	26.7428	-8.7273												2	30.279	-6.3939
			3	28.2807	-10.729		27.4328	0.781024	-10.0435	1.14016							3	29.0959	-3.788		29.425	0.746002	-5.0418	1.30573
35	Hz	Right turn	1	30.769	-3.6389
			2	31.3455	-0.8048
			3	31.7426	-7.4078		31.2857	0.489547	-3.9505	3.31251
														35	Hz	Left turn	1	26.0781	5.8203
																	2	25.2392	6.9645
40	Hz	Left turn	1	19.5426	12.1782												3	24.6988	7.3666		25.3387	0.695012	6.71713	0.80228
			2	20.8893	12.1701
			3	19.9706	10.9157		20.1342	0.688088	11.7547	0.726578
														40	Hz	Left turn	1	20.1178	5.0669
																	2	19.1025	4.3919
																	3	19.4216	5.3701		19.5473	0.519191	4.94297	0.500738
45	Hz	Left turn	1	22.0709	31.1715
			2	23.3612	30.56
			3	20.4177	30.9403		21.9499	1.47547	30.8906	0.308765
47.5	Hz	Left turn	1	17.0965	34.0301									45	Hz	Left turn	1	28.232	7.6516
			2	17.6822	35.0585												2	25.2125	7.6612
			3	26.6116	34.5451												3	25.9559	7.7859		26.4668	1.57325	7.69957	0.0749208
			4	25.9869	36.63
			5	27.4515	35.0589		26.6833	0.73493	35.4113	1.08621
50	Hz	Left turn	1	36.2266	29.0983									50	Hz	Left turn	1	13.8166	4.1422
			2	35.794	28.0963												2	16.303	5.5141
			3	36.2691	29.5288		36.0966	0.262891	28.9078	0.735005							3	12.6107	2.9234		14.2434	1.88279	4.19323	1.2961
55	Hz	Left turn	1	29.4077	15.9491									55	Hz	Left turn	1	10.0359	1.5786
			2	24.6687	18.0445												2	10.3861	1.4154
			3	26.5803	18.0867		26.8856	2.3842	17.3601	1.22214							3	10.3507	2.9856		10.2576	0.192783	1.9932	0.863309
60	Hz	Left turn	1	16.8166	6.1487									60	Hz	Left turn	1	6.8753	1.5456
			2	18.2216	7.2527												2	7.5791	2.0401
			3	18.9079	6.8661		17.982	1.06603	6.75583	0.560199							3	7.4712	0.6769		7.30853	0.37905	1.42087	0.690107

## Sheet: figS11
Fin Length:		Left	20	mm										Fin Length:		Left	20	mm
		Right	17.5	mm												Right	17.5	mm
		Thickness	0.025	mm												Thickness	0.075	mm
							Average	SD	Average	SD											Average	SD	Average	SD
Frequncy				Linear Velocity (mm/s)	Angular Velocity (°/s)		Linear Velocity (mm/s)	Linear Velocity (mm/s)	Angular Velocity (°/s)	Angular Velocity (°/s)				Frequncy				Linear Velocity (mm/s)	Angular Velocity (°/s)		Linear Velocity (mm/s)	Linear Velocity (mm/s)	Angular Velocity (°/s)	Angular Velocity (°/s)
20	Hz	左转	1	13.0031	1.0404		13.9111	0.972273	1.0826	0.109669				20	Hz	右转	1	22.9996	-4.6987		22.5179	1.2659	-4.4804	0.414833
			2	14.9369	1.2071												2	21.0819	-4.002
			3	13.7932	1.0003												3	23.4723	-4.7405
25	Hz	左转	1	15.575	3.7179		16.1279	0.479455	3.23463	0.544301				25	Hz	左转	1	18.9838	1.849		19.6444	0.767694	1.8617	0.416395
			2	16.4284	2.645												2	20.4866	1.4518
			3	16.3804	3.341												3	18.5749	0.5787
																	4	19.4627	2.2843
30	Hz	右转	1	21.8166	-2.374		20.9135	1.35973	-2.61437	0.272176				30	Hz	左转	1	16.9622	1.0635		18.7273	0.758705	3.69353	0.524639
			2	19.3497	-2.9099												2	18.0241	3.16
			3	21.5743	-2.5592												3	19.5314	3.7118
																	4	18.6263	4.2088
32	Hz	右转	1	20.9449	-6.209		23.5653	1.16098	-9.09957	0.525361
			2	22.2321	-8.7261
			3	22.9644	-5.6146
			4	24.1099	-9.7003
			5	24.3538	-8.8723									35	Hz	左转	1	13.1106	5.8441		13.5562	1.53864	5.2349	0.619023
																	2	12.2896	5.2541
																	3	15.2685	4.6065
35	Hz	直行	1	19.1156	0.1105		20.5789	1.272	0.0196333	0.701826
			2	21.2012	-0.7232
			3	21.42	0.6716
														40	Hz	左转	1	17.2259	16.0632		16.7917	0.376327	16.5668	0.5095
																	2	16.5603	17.082
40	Hz	左转	1	23.3274	2.5844		22.9036	0.406002	3.31877	0.848945							3	16.4875	22.7749
			2	22.5181	3.1236												4	16.5888	16.5551
			3	22.8654	4.2483
														45	Hz	直行	1	22.0973	-0.9763		21.3266	0.826605	-0.4207	0.55179
																	2	20.4536	-0.413																						0.450535
45	Hz	左转	1	27.2178	15.7145		26.8298	0.613418	16.192	0.42039							3	21.4288	0.1272
			2	27.149	16.5064												4	20.2848	-2.7899
			3	26.1226	16.3551
														50	Hz	右转	1	26.3411	-12.0947		28.7519	0.46973	-9.20857	0.774412
																	2	28.6561	-9.716
50	Hz	左转	1	29.6145	13.4394		30.3268	0.638147	12.5938	0.799208							3	29.2621	-9.5925
			2	30.5197	11.8509												4	28.3374	-8.3172
			3	30.8463	12.4912
														55	Hz	右转	1	47.1024	-18.4847		46.906	1.26009	-18.1602	0.488834
																	2	45.5592	-18.398
55	Hz	左转	1	26.3783	5.9975		26.9547	0.612764	6.10617	0.25435							3	48.0563	-17.598
			2	27.5983	5.9242
			3	26.8876	6.3968
														60	Hz	右转	1	45.5188	-16.9381		44.2706	1.08292	-16.5159	0.758803
																	2	43.7109	-15.6399
60	Hz	左转	1	20.2346	0.8985		19.9579	0.436423	1.08197	0.165467							3	43.582	-16.9697
			2	20.1843	1.1275
			3	19.4548	1.2199

[truncated: 1 more sheets: figS13]
